# Supplementary material for: CSF1R-dependent macrophages control postnatal somatic growth and organ maturation
Source: PLoS Genet. 2021 Jun 3;17(6):e1009605. doi: 10.1371/journal.pgen.1009605 (PMC8205168; doi:10.1371/journal.pgen.1009605)
Supplement: S1 Table — A. Primary output of Kallisto quantitation of gene expression for livers from 3 male and 3 female WT and Csf1ro rats at 3 wks. List is ranked based upon ratio of expression KO/WT. B. Analysis of differentially expressed genes (DEG) distinguishing WT and Csf1rko livers. C. Co-expressed gene clusters generated from BioLayout analysis. D. GO term enrichment for genes within the larger clusters of co-expressed genes. E. Expression profiles of growth-associated transcripts and cell-type specific markers in WT and Csf1rko livers. (XLSX) [file pgen.1009605.s006.xlsx]

## Sheet: TABLE S1A
Gene name (if multiple genes have the same name, shown as 'gene name/gene ID')	Gene ID (Ensembl if available, else NCBI)	Transcript IDs (Ensembl and/or NCBI)	No. of transcripts	No. of Ensembl-sourced transcripts	No. of NCBI-sourced transcripts	Description	Coordinates	liver | female | KO	liver | female | KO_5	liver | female | KO_13	liver | female | WT	liver | female | WT_25	liver | female | WT_32	liver | male | KO	liver | male | KO_35	liver | male | KO_44	liver | male | WT	liver | male | WT_60	liver | male | WT_64
Tissue								liver	liver	liver	liver	liver	liver	liver	liver	liver	liver	liver	liver
Sex								female	female	female	female	female	female	male	male	male	male	male	male
Individual								630	631	662	628	652	659	626	647	657	654	655	665
Condition								KO	KO	KO	WT	WT	WT	KO	KO	KO	WT	WT	WT	WT AVE	KO AVE	KO/WT Ratio
AABR07065714.1	ENSRNOG00000059121	ENSRNOT00000077113.1, ENSRNOT00000084547.1	2	2	0	no description available	6:139783839-139911839:-1	0	0	0	0	0	0.4	0	0	0	1.02	0	0	0.236667	0	0
AABR07065889.1	ENSRNOG00000047011	ENSRNOT00000046694.3	1	1	0	no description available	6:143768677-143768985:-1	0	0	0	0	0	0	0	0	0	1.07	0	0	0.178333	0	0
Hist1h1d	ENSRNOG00000048264	ENSRNOT00000075069.2	1	1	0	histone cluster 1 H1 family member d	17:43797721-43798383:-1	0	0	0	0.15	0.44	1.11	0	0	0	0.32	1	0.64	0.61	0	0
AABR07049320.1	ENSRNOG00000032944	ENSRNOT00000046475.2	1	1	0	no description available	5:116973159-116973614:1	0	0	0	0	0	0.34	0	0	0	0	0.68	1.11	0.355	0	0
Cga	ENSRNOG00000009269	ENSRNOT00000012385.4, NM_053918	2	1	1	glycoprotein hormones, alpha polypeptide	5:50381244-50393365:1	0	0	0	0	0	0	0	0	0	0	0	1.15	0.191667	0	0
3110082J24Rik	ENSRNOG00000046262	ENSRNOT00000075298.1	1	1	0	RIKEN cDNA 3110082J24 gene	6:27643009-27643305:1	0	0	0	0	0	0	0	0	0	0	0	1.17	0.195	0	0
Mcpt1l1	ENSRNOG00000053494	ENSRNOT00000090206.1, NM_001277668	2	1	1	mast cell protease 1-like 1	15:34609785-34612441:-1	0	0	0	0.68	0.83	0.99	0	0	0	1.19	0.46	0.98	0.855	0	0
LOC103693129	103693129	XM_008766407	1	0	1	nuclear receptor ROR-alpha-like	8:74868681-74879798:1	0	0	0	1.2	0	0.51	0	0	0	0	0	0.8	0.418333	0	0
AABR07051670.1	ENSRNOG00000047535	ENSRNOT00000070878.1	1	1	0	no description available	3:19045214-19045737:1	0	0	0	0	0	0.36	0	0	0	0	0	1.21	0.261667	0	0
Zfp689	286996	NM_173330	1	0	1	zinc finger protein 689	1:198894000-198900364:-1	0	0	0	0	0	0	0	0	0	0	1.22	0	0.203333	0	0
AABR07024439.1	ENSRNOG00000046132	ENSRNOT00000043153.3	1	1	0	no description available	16:43814-45929:-1	0	0	0	0.32	0.03	0.27	0	0	0	0	0	1.22	0.306667	0	0
AABR07060996.1	ENSRNOG00000048888	ENSRNOT00000073768.2	1	1	0	no description available	4:102426224-102426511:1	0	0	0	0	0	0	0	0	0	1.23	0	0	0.205	0	0
AABR07060145.1	ENSRNOG00000032847	ENSRNOT00000049811.1	1	1	0	no description available	4:59014204-59014416:-1	0	0	0	0	1.29	1.1	0	0	0	0	0	0	0.398333	0	0
Mxd3	252915	NM_145773	1	0	1	Max dimerization protein 3	17:9830326-9834052:1	0	0	0	0	0	1.33	0	0	0	0	0	0	0.221667	0	0
AABR07026892.1	ENSRNOG00000045964	ENSRNOT00000072151.1	1	1	0	zinc finger protein 420-like	17:3710572-3710954:-1	0	0	0	1.34	0	0	0	0	0	0	0	0	0.223333	0	0
AABR07072423.1	ENSRNOG00000060726	ENSRNOT00000089906.1	1	1	0	no description available	14:84610215-84612414:1	0	0	0	1.34	0	0	0	0	0	0	0	0	0.223333	0	0
Hist2h4a	ENSRNOG00000048215	ENSRNOT00000075065.1	1	1	0	histone cluster 2 H4 family member A	17:43617247-43617558:1	0	0	0	0	0	0.72	0	0	0	0	1.48	0	0.366667	0	0
LOC102554024	102554024	XM_006250915	1	0	1	platelet-derived growth factor receptor alpha-like	14:35556016-35557391:-1	0	0	0	1.55	0	0	0	0	0	0	0	0	0.258333	0	0
LOC103692213	103692213	XM_008763274	1	0	1	alpha-1-inhibitor 3-like	4:154391636-154393231:1	0	0	0	1.58	0.79	0	0	0	0	0	0	0	0.395	0	0
LOC103692073	103692073	XM_008762753	1	0	1	60S ribosomal protein L31-like	4:33624162-33624494:1	0	0	0	0	0	0	0	0	0	1.63	0	0	0.271667	0	0
LOC100911881/100911881	100911881	XM_008760035	1	0	1	chitinase domain-containing protein 1-like	1:214042852-214074654:-1	0	0	0	0	0	0	0	0	0	0	1.69	0	0.281667	0	0
LOC103693210	103693210	XM_008766939	1	0	1	transmembrane protein 14A	9:27334103-27351302:1	0	0	0	1.7	0	0.99	0	0	0	0	1.6	1.45	0.956667	0	0
LOC103694860	103694860	XM_008773802	1	0	1	probable 2-oxoglutarate dehydrogenase E1 component DHKTD1, mitochondrial	AABR07024046.1:2447-4602:-1	0	0	0	0	1.8	0	0	0	0	0	0	0	0.3	0	0
Nme4	685679	NM_001109478	1	0	1	NME/NM23 nucleoside diphosphate kinase 4	10:15461567-15465422:-1	0	0	0	0	0	0	0	0	0	0	1.9	0	0.316667	0	0
Bricd5	ENSRNOG00000009611	ENSRNOT00000012794.5	1	1	0	BRICHOS domain containing 5	10:13839956-13841018:1	0	0	0	0	1.92	0.17	0	0	0	0.49	0.8	0.32	0.616667	0	0
AABR07029410.1	ENSRNOG00000055335	ENSRNOT00000087475.1	1	1	0	no description available	10:27426443-27427686:-1	0	0	0	2.09	0	0	0	0	0	0	0	0	0.348333	0	0
LOC102549291	ENSRNOG00000050230	ENSRNOT00000042110.4	1	1	0	zinc finger protein 120-like	3:145882819-145883210:1	0	0	0	0.67	0.66	0.6	0	0	0	1.42	2.2	0	0.925	0	0
LOC102555578	ENSRNOG00000046638	ENSRNOT00000073416.1	1	1	0	zinc finger protein 120-like	X:100632171-100632562:-1	0	0	0	0.67	0.66	0.6	0	0	0	1.42	2.2	0	0.925	0	0
Hist1h2ao/ENSRNOG00000058444	ENSRNOG00000058444	ENSRNOT00000085381.1	1	1	0	histone cluster 1, H2ao	17:44744591-44744902:-1	0	0	0	0	0.54	0.41	0	0	0	2.27	1.63	1.68	1.08833	0	0
AC121204.1	ENSRNOG00000039439	ENSRNOT00000060436.2	1	1	0	RGD1560723	5:58967418-58968209:1	0	0	0	1.14	0.45	0	0	0	0	0	2.3	0.33	0.703333	0	0
AABR07000738.1	ENSRNOG00000052999	ENSRNOT00000049208.5	1	1	0	no description available	1:24889958-24891461:-1	0	0	0	0	0	0	0	0	0	0	2.57	0	0.428333	0	0
LOC102550416	102550416	XM_006232814	1	0	1	small proline-rich protein 2I-like	2:192604978-192605208:1	0	0	0	0	2.65	0	0	0	0	0.95	1.46	0	0.843333	0	0
Fam9b	100360496	XM_006257136	1	0	1	family with sequence similarity 9, member B	X:73496674-73509023:1	0	0	0	0	0	4.56	0	0	0	0	0	0	0.76	0	0
Tmem167b	ENSRNOG00000000376	ENSRNOT00000000423.4	1	1	0	transmembrane protein 167B	20:26534535-26534759:1	0	0	0	0	0	0	0	0	0	4.88	0	0	0.813333	0	0
AC120291.3	ENSRNOG00000048204	ENSRNOT00000071007.1	1	1	0	no description available	7:12233657-12234244:-1	0	0	0	0	0	0	0	0	0	0	0	5.18	0.863333	0	0
AABR07061333.1	ENSRNOG00000052508	ENSRNOT00000079243.1	1	1	0	no description available	4:116912766-116912906:1	0	0	0	0.01	0	0	0	0	0	0.39	4.51	5.3	1.70167	0	0
AABR07061336.1	ENSRNOG00000059023	ENSRNOT00000083216.1	1	1	0	no description available	4:116935901-116936041:-1	0	0	0	0.01	0	0	0	0	0	0.39	4.51	5.3	1.70167	0	0
LOC317165	317165	NM_001047892	1	0	1	similar to Set alpha isoform	18:40853988-40873685:1	0	0	0	0	0	0	0	0	0	2.02	0.02	6.83	1.47833	0	0
Aurkaip1	298687	NM_001004237, XM_006239546, XM_006239547, XM_006239548, XM_008764351	5	0	5	aurora kinase A interacting protein 1	5:173274774-173276170:1	0	0	0	0	0	0	0	0	0	0	0	7.4	1.23333	0	0
LOC100911295	ENSRNOG00000050978	ENSRNOT00000075762.2	1	1	0	non-histone chromosomal protein HMG-14-like	11:36474840-36479868:-1	0	0	0	0	0	0	0	0	0	0	8.34	0	1.39	0	0
Tsen34	ENSRNOG00000055179	ENSRNOT00000089950.1	1	1	0	tRNA splicing endonuclease subunit 34	1:64024240-64030175:-1	0	0	0	0	0.32	0	0	0	0	2.55	10.8	4.55	3.03667	0	0
Lcn3	ENSRNOG00000040188	ENSRNOT00000061847.3, XM_008761616	2	1	1	lipocalin 3	3:2945312-2947318:-1	0	0	0	1.24	10.96	1.4	0	0	0	5.24	7.45	0.87	4.52667	0	0
Csf1r	ENSRNOG00000018414	ENSRNOT00000049357.4, ENSRNOT00000079360.1, ENSRNOT00000088988.1	3	3	0	colony stimulating factor 1 receptor	18:56414488-56458300:1	0.38	0.5	0.49	29.51	30.06	25.99	0.2	0.81	0.98	44.53	28.34	28.05	31.08	0.56	0.018018
LOC102551428	102551428	XM_017602246, XM_017602247	2	0	2	uncharacterized LOC102551428	X:13829538-13835154:1	0.18	0.65	1.78	23.79	53.63	34.52	0.45	3.28	0.3	47.41	49.92	29.26	39.755	1.10667	0.0278372
AABR07064415.1	ENSRNOG00000038832	ENSRNOT00000059335.3	1	1	0	no description available	6:80188943-80201550:1	0	0	0	0	0	0	0.19	0	0	4.36	2.29	0	1.10833	0.0316667	0.0285714
RT1-DMa/ENSRNOG00000047864	ENSRNOG00000047864	ENSRNOT00000070886.2, ENSRNOT00000078382.1, ENSRNOT00000080583.1	3	3	0	RT1 class II, locus DMa	20:5240975-5244386:-1	0	0.1	0	2.73	0	0.1	0	0	0	0	0.2	0.44	0.578333	0.0166667	0.0288184
AABR07055864.2	ENSRNOG00000060598	ENSRNOT00000077966.1	1	1	0	no description available	7:14170546-14170818:1	0	0.06	0	0	0	0	0	0	0	0	1.74	0	0.29	0.01	0.0344828
LOC103690014	103690014	XM_017595312	1	0	1	rac GTPase-activating protein 1-like	7:139570838-139586590:-1	0.02	0.03	0	0	0	0.74	0.03	0	0.06	0.68	0.38	1.99	0.631667	0.0233333	0.0369393
Nek2l1/ENSRNOG00000004487	ENSRNOG00000004487	ENSRNOT00000006235.5	1	1	0	NIMA (never in mitosis gene a)-related kinase 2-like 1	13:110511668-110522769:1	0	0.02	0.64	1.09	2.97	2.99	0	0.13	0.01	3.2	5.51	4.19	3.325	0.133333	0.0401003
AABR07003056.3	ENSRNOG00000059987	ENSRNOT00000086126.1	1	1	0	no description available	1:95455582-95455716:1	0	0	1.13	6.46	0	11.01	0	0	0	0	0	4.23	3.61667	0.188333	0.0520737
Anlnl1	307056	XM_017600777	1	0	1	anillin, actin binding protein-like 1	17:66542420-66553118:1	0	0	0	0	0	1.15	0	0.25	0	0.53	1.18	1.56	0.736667	0.0416667	0.0565611
LOC100912564	ENSRNOG00000032224	ENSRNOT00000040210.4	1	1	0	histone H4-like	2:198411955-198412350:-1	0	0.21	0	0.59	0.29	1.24	0	0	0	0.64	0	0.85	0.601667	0.035	0.0581717
Sqle	ENSRNOG00000009550	ENSRNOT00000012883.4, NM_017136	2	1	1	squalene epoxidase	7:99609929-99624803:1	1.85	1.83	2.53	49.44	40.65	27.06	2.63	2.27	2.41	31.9	39.14	43.07	38.5433	2.25333	0.0584623
Iffo2	641315	NM_001134703	1	0	1	intermediate filament family orphan 2	5:158042587-158083311:1	0	0	0	0	0	0	0	0.21	0	0	0	3.51	0.585	0.035	0.0598291
Hist2h3c2/ENSRNOG00000061185	ENSRNOG00000061185	ENSRNOT00000089055.1	1	1	0	histone cluster 2 H3 family member C2	17:43776050-43776460:-1	0.28	0	0	0.86	0.28	1.69	0	0	0	0.32	1.02	0	0.695	0.0466667	0.0671463
Idi1	ENSRNOG00000016690	ENSRNOT00000022389.6	1	1	0	isopentenyl-diphosphate delta isomerase 1	17:57976268-57984036:-1	2.5	2.97	3.37	53.25	37.33	40.34	2.05	3.18	2.09	27.4	39.51	41.51	39.89	2.69333	0.067519
Rrm2	ENSRNOG00000054286	ENSRNOT00000091551.1	1	1	0	ribonucleotide reductase regulatory subunit M2	6:43884678-43889515:1	0.26	0.22	0.25	0.2	3.18	4.18	0	0.64	0.18	3.89	3.54	7.17	3.69333	0.258333	0.0699458
LOC102549173/ENSRNOG00000045646	ENSRNOG00000045646	ENSRNOT00000072119.1	1	1	0	histone H3.2-like	17:43633675-43634085:1	0	0	0	0.36	0.44	1.79	0.39	0	0	0.34	1.94	0.64	0.918333	0.065	0.0707804
Hmgcs1	ENSRNOG00000016552	ENSRNOT00000023554.6, NM_017268, XM_006231959	3	1	2	3-hydroxy-3-methylglutaryl-CoA synthase 1	2:52427579-52445082:1	18.72	16.55	21.16	448.25	227.56	150.32	16.23	21.9	18.65	188.29	277.97	263.56	259.325	18.8683	0.0727594
Msmo1	ENSRNOG00000032297	ENSRNOT00000044171.2, NM_080886	2	1	1	methylsterol monooxygenase 1	16:26859441-26875880:1	6.53	5.68	14.31	179.73	96.15	67.67	7.61	10.52	5.21	78.69	101.34	115.97	106.592	8.31	0.0779611
Asf1b	ENSRNOG00000005115	ENSRNOT00000006964.5	1	1	0	anti-silencing function 1B histone chaperone	19:25077918-25092491:1	0.21	0	0.36	0.16	1.98	2.44	0	0.56	0	2.32	3.63	3.66	2.365	0.188333	0.0796335
Cyp51	ENSRNOG00000007234	ENSRNOT00000009985.5, NM_012941	2	1	1	cytochrome P450, family 51	4:27175564-27194018:1	9.63	10.61	10.9	130.84	109.93	117.22	10.78	10.09	10.92	112.18	148.54	138.92	126.272	10.4883	0.0830617
Pimreg	ENSRNOG00000008040	ENSRNOT00000010975.5	1	1	0	PICALM interacting mitotic regulator	10:58613674-58618514:1	0.1	0.21	0.08	0.21	1.72	3.78	0	0.81	0	2.96	2.41	3.29	2.395	0.2	0.0835073
Alg13	300284	NM_001013951, XM_017601953, XM_017601954, XM_017601955, XM_017601956	5	0	5	ALG13, UDP-N-acetylglucosaminyltransferase subunit	X:115562793-115569256:1	0	0	0	0	0	0	0	0.9	0	1.4	5.29	3.86	1.75833	0.15	0.0853081
Eef1aknmt	289159	NM_001134501	1	0	1	eEF1A lysine and N-terminal methyltransferase	13:80427599-80441304:-1	0	0	0	0	0.65	0	0	0.45	0	2.1	1.01	1.47	0.871667	0.075	0.0860421
Bub1b	ENSRNOG00000007906	ENSRNOT00000010406.6, NM_138540	2	1	1	BUB1 mitotic checkpoint serine/threonine kinase B	3:110367994-110420471:1	0.02	0.13	0.18	0.33	2.11	2.23	0	0.57	0.15	1.68	2.6	3.19	2.02333	0.175	0.0864909
Thrsp	ENSRNOG00000012404	ENSRNOT00000016540.6	1	1	0	thyroid hormone responsive	1:162381253-162385575:-1	1.22	1.06	75.97	194.67	328.88	239.04	0.28	39.88	16.74	270.17	317.24	179.39	254.898	22.525	0.0883686
LOC100359539	ENSRNOG00000008450	ENSRNOT00000011163.3	1	1	0	ribonucleotide reductase M2 polypeptide	19:25391700-25394229:1	0.22	0.24	0.91	0.64	7.04	10.28	0.1	1.82	0.78	6.26	7.11	13.63	7.49333	0.678333	0.0905249
Fads1	ENSRNOG00000020480	ENSRNOT00000027834.4, NM_053445, XM_006231075	3	1	2	fatty acid desaturase 1	1:226234113-226249118:1	8.13	3.92	57.04	224.24	176.36	188.49	2.27	32.26	5.07	160.92	224.95	196.69	195.275	18.115	0.0927666
Cxcl13	ENSRNOG00000024899	ENSRNOT00000039383.4, NM_001017496, XM_006250710	3	1	2	C-X-C motif chemokine ligand 13	14:15253149-15258185:-1	0	0.78	1.75	6.3	25.08	19.01	1.11	5	1.18	16.71	18.65	16.93	17.1133	1.63667	0.0956369
Pbk	ENSRNOG00000015308	ENSRNOT00000064306.3, NM_001079937, XM_006252103, XM_006252104, XM_006252105, XM_006252106	6	1	5	PDZ binding kinase	15:42491989-42500377:1	0	0.26	1.08	0.51	5.11	6.17	0	1.29	0.1	3.84	5.17	7.62	4.73667	0.455	0.0960591
RGD1307603	ENSRNOG00000018287	ENSRNOT00000066691.1, ENSRNOT00000085439.1, XM_006230736, XM_006230737, XM_008760100, XM_017589017	6	2	4	similar to hypothetical protein MGC37914	1:219309593-219311948:-1	1.19	0.44	32.37	143.24	211.05	157.46	0	43.1	16.97	158.05	179.99	114.27	160.677	15.6783	0.0975769
Troap	ENSRNOG00000060703	ENSRNOT00000089448.1, XM_006257348	2	1	1	trophinin associated protein	7:140758615-140766423:1	0.13	0.24	0.34	0.57	2.31	2.87	0	0.77	0	2.37	3.31	3.7	2.52167	0.246667	0.0978189
Romo1	ENSRNOG00000019823	ENSRNOT00000026856.5	1	1	0	reactive oxygen species modulator 1	3:151688454-151689711:1	0	0	0	0	18.05	23.65	13.46	0.12	0	39.62	30.44	25.81	22.9283	2.26333	0.0987134
Mki67	ENSRNOG00000028137	ENSRNOT00000038176.5, XM_006230453	2	1	1	marker of proliferation Ki-67	1:207993900-208020449:-1	0.15	0.15	0.51	0.73	3.64	6.11	0.06	1.57	0.46	4.81	5.83	7.81	4.82167	0.483333	0.100242
LOC102549542	ENSRNOG00000010468	ENSRNOT00000014155.5	1	1	0	elongation of very long chain fatty acids protein 6-like	2:234189105-234296145:-1	0	0.16	0.17	0	0.62	1.74	0	0	0	0	0.86	0	0.536667	0.055	0.102484
Ect2	ENSRNOG00000024365	ENSRNOT00000018055.8, ENSRNOT00000092855.1, ENSRNOT00000093010.1, ENSRNOT00000093081.1, NM_001108547	5	4	1	epithelial cell transforming 2	2:112769385-112831476:-1	0.13	0.1	0.2	0.49	3.38	5.61	0.18	0.76	0.38	1.56	3.13	2.9	2.845	0.291667	0.102519
Rnase11	ENSRNOG00000039543	ENSRNOT00000060614.3, XM_008770562, XM_017599773, XM_017599774	4	1	3	ribonuclease A family member 11	15:27973485-27975471:-1	0.12	0.05	0.14	0.72	0.51	0.83	0.08	0.08	0	1.05	0.75	0.64	0.75	0.0783333	0.104444
LOC100912611	100912611	XM_003750035	1	0	1	claspin-like	5:146318373-146321928:1	0	0	0.27	0.03	0.54	0.15	0	0	0	0.21	1.05	0.59	0.428333	0.045	0.105058
Top2a	ENSRNOG00000053047	ENSRNOT00000081440.1, ENSRNOT00000085344.1, NM_022183	3	2	1	DNA topoisomerase II alpha	10:86901467-86930947:-1	0.22	0.21	0.59	0.57	4.21	6.4	0.07	1.51	0.41	4.65	5.48	7.22	4.755	0.501667	0.105503
Hist1h2ao/ENSRNOG00000051891	ENSRNOG00000051891	ENSRNOT00000088408.1	1	1	0	histone cluster 1, H2ao	17:43770250-43770561:-1	0	0	0.36	0.77	0.46	0.38	0	0	0	0.48	0	1.31	0.566667	0.06	0.105882
AABR07012583.2	ENSRNOG00000059093	ENSRNOT00000089409.1	1	1	0	no description available	2:198418691-198424443:1	0	0	0.63	0.84	2.48	1.42	0	0.52	0	3.81	0	2.3	1.80833	0.191667	0.105991
Ins2	ENSRNOG00000020405	ENSRNOT00000027656.3	1	1	0	insulin 2	1:215856971-215858034:-1	0.47	0	0.18	2.2	1.2	1.44	0	0	0	0	0	1.07	0.985	0.108333	0.109983
NEWGENE_1306267/ENSRNOG00000053404	ENSRNOG00000053404	ENSRNOT00000080448.1	1	1	0	phosphopantothenoylcysteine decarboxylase	8:62193705-62215293:-1	0	0	0	0	0	0	0	0.3	0	2.7	0	0.02	0.453333	0.05	0.110294
Nuf2	ENSRNOG00000002711	ENSRNOT00000003650.6, NM_001012028	2	1	1	NUF2 component of NDC80 kinetochore complex	13:87818456-87847223:-1	0.16	0.25	0.72	0.44	3.32	3.61	0.07	0.66	0.19	2.3	4.52	4.39	3.09667	0.341667	0.110334
Melk	ENSRNOG00000013598	ENSRNOT00000066277.2, XM_006238082	2	1	1	maternal embryonic leucine zipper kinase	5:59783890-59844356:1	0.1	0.02	0.41	0.64	1.19	2.03	0.18	0.4	0	1.57	2.04	2.56	1.67167	0.185	0.110668
Fam111a	ENSRNOG00000012067	ENSRNOT00000016152.6, XM_006231125, XM_017589579	3	1	2	family with sequence similarity 111, member A	1:229007461-229019532:1	0.07	0.05	0.51	0.39	2.28	3.04	0.09	0.47	0.24	1.6	1.82	3.7	2.13833	0.238333	0.111458
Pclaf	ENSRNOG00000016561	ENSRNOT00000022256.4	1	1	0	PCNA clamp associated factor	8:71514281-71526182:1	0.93	0.35	3.37	4.49	25.36	20.66	0	9.01	0.82	23.84	25.86	29.5	21.6183	2.41333	0.111634
Tm7sf2	ENSRNOG00000020989	ENSRNOT00000028485.6, NM_001013071	2	1	1	transmembrane 7 superfamily member 2	1:221426017-221430340:-1	8.6	10.54	8.07	32.28	69.19	97.82	5.03	7.43	9.98	69.65	91.72	82.67	73.8883	8.275	0.111993
LOC103690020	ENSRNOG00000005906	ENSRNOT00000067543.3, ENSRNOT00000076946.2	2	2	0	platelet glycoprotein 4-like	4:14212925-14241272:1	0.02	0.4	0	0.42	1.22	0.65	0	0	0	0.43	1	0	0.62	0.07	0.112903
Hist1h2an	306970	NM_001107354	1	0	1	histone cluster 1, H2an	17:43779174-43779775:1	0	0	0.43	0	1.21	0.42	0	0	0	0.33	0.5	1.33	0.631667	0.0716667	0.113456
Popdc2	ENSRNOG00000058752	ENSRNOT00000087892.1, XM_008768733, XM_008768734, XM_017598027	4	1	3	popeye domain containing 2	11:64936696-64954703:-1	0.22	0.33	0.25	2.6	7.71	2.18	0.19	1.44	0.77	7.14	5.66	1.86	4.525	0.533333	0.117864
Ceacam4/287009	287009	NM_173339	1	0	1	carcinoembryonic antigen-related cell adhesion molecule 4	1:81643809-81650085:1	0	0	0	0	0	0	0	0.14	0	0.14	0	1.04	0.196667	0.0233333	0.118644
LOC103689942/103689942	103689942	XM_008759077	1	0	1	carcinoembryonic antigen-related cell adhesion molecule 1-like	1:83003836-83010148:1	0	0	0	0	0	0	0	0.14	0	0.14	0	1.04	0.196667	0.0233333	0.118644
Cdkn3	ENSRNOG00000009785	ENSRNOT00000012985.6, NM_001106028, XM_006251791, XM_006251792, XM_017599612	5	1	4	cyclin-dependent kinase inhibitor 3	15:23555256-23564538:1	0.67	0.91	1.48	3.47	6.91	12.97	0.41	3.95	0.52	7.88	19.21	16.45	11.1483	1.32333	0.118702
AABR07065798.1	ENSRNOG00000042996	ENSRNOT00000044966.4	1	1	0	no description available	6:141715354-141715846:-1	0	0	0.38	0	0	0.45	0	0	0	0.53	0.82	1.38	0.53	0.0633333	0.119497
Chodl	ENSRNOG00000001915	ENSRNOT00000031889.5, ENSRNOT00000090878.1, XM_006248003	3	2	1	chondrolectin	11:17538063-17560296:1	0.13	0.1	0.07	0.72	0.77	0.6	0	0	0.24	1.13	0.41	0.81	0.74	0.09	0.121622
Fxyd2	ENSRNOG00000016469	ENSRNOT00000022074.6, ENSRNOT00000064611.3, NM_017349	3	2	1	FXYD domain-containing ion transport regulator 2	8:49713190-49716955:1	3.2	1.18	3.24	33.69	38.16	26.28	5.2	6.72	5.55	50.14	29.95	27.64	34.31	4.18167	0.121879
LOC108353202	108353202	XM_017601472	1	0	1	disks large homolog 5-like	19:36172297-36175097:1	0	0	0.25	0	0.48	0	0	0	0	0	1.57	0	0.341667	0.0416667	0.121951
Prc1	ENSRNOG00000013057	ENSRNOT00000017532.5, XM_006229433, XM_006229435, XM_006229437, XM_017589167	5	1	4	protein regulator of cytokinesis 1	1:142087208-142108746:1	0.47	0.36	0.81	0.88	5.53	8.6	0.63	2.18	0.28	6.05	8.34	9.29	6.44833	0.788333	0.122254
Cep72	ENSRNOG00000015465	ENSRNOT00000020780.7, XM_006227800, XM_006227801, XM_008758697	4	1	3	centrosomal protein 72	1:31835013-31864938:1	0.05	0	0.12	0.14	0.9	1.44	0.14	0.42	0.09	0.92	1.89	1.41	1.11667	0.136667	0.122388
Hbq1b	100361053	XM_002727758, XM_017597613	2	0	2	hemoglobin, theta 1B	10:15599821-15601054:-1	0.3	0	0	1.29	0.32	0.61	0	0.25	0	0.57	0.97	0.7	0.743333	0.0916667	0.123318
Prr11	ENSRNOG00000006198	ENSRNOT00000038296.5, NM_001108287, XM_008768073, XM_017597383	4	1	3	proline rich 11	10:74393814-74413422:-1	0.44	0.05	0.18	1.16	2.37	2.28	0.24	0.57	0.1	1.78	3.28	1.71	2.09667	0.263333	0.125596
LOC100911675	100911675	XM_003751248	1	0	1	cytosolic phospholipase A2-like	13:66988937-67001440:-1	0	0.74	0	1.08	2.8	1.69	0	0.73	0	0	1.59	4.44	1.93333	0.245	0.126724
Ube2t	ENSRNOG00000005038	ENSRNOT00000006747.4	1	1	0	ubiquitin-conjugating enzyme E2T	13:51795867-51801163:1	0	0.42	1.31	1.4	3.29	3.39	0	0.51	0	3.49	3.51	2.46	2.92333	0.373333	0.127708
Ccnj/ENSRNOG00000014551	ENSRNOG00000014551	ENSRNOT00000019521.7, XM_006231388, XM_017590377	3	1	2	cyclin J	1:260092938-260110729:1	0.42	0	0	2.2	2.96	0.33	0	0.58	0	1.36	0.46	0.45	1.29333	0.166667	0.128866
Cenpf	ENSRNOG00000003388	ENSRNOT00000004525.6, NM_001100827	2	1	1	centromere protein F	13:108132499-108178609:-1	0.07	0.06	0.12	0.11	0.61	1.17	0	0.25	0.19	0.73	1.31	1.32	0.875	0.115	0.131429
AABR07059168.1	ENSRNOG00000053553	ENSRNOT00000089582.1	1	1	0	no description available	4:6330466-6330768:1	0	0	0.32	0.43	0.41	0.34	0	0	0	0	0	1.25	0.405	0.0533333	0.131687
Ccna2	ENSRNOG00000015423	ENSRNOT00000021156.6, ENSRNOT00000079745.1, XM_006232266, XM_008760903	4	2	2	cyclin A2	2:123275881-123282214:-1	0.37	0.27	1.16	1.43	4.28	8	0.13	2.54	0.65	6.24	8.39	10.39	6.455	0.853333	0.132197
Ncaph	ENSRNOG00000012051	ENSRNOT00000016157.7	1	1	0	non-SMC condensin I complex, subunit H	3:119583648-119611136:-1	0.16	0.12	0.41	0.3	2.01	2.72	0.04	0.68	0.33	1.84	2.11	4.08	2.17667	0.29	0.133231
Cyp2c11	ENSRNOG00000052810	ENSRNOT00000088853.1, NM_019184, XM_008760364	3	1	2	cytochrome P450, subfamily 2, polypeptide 11	1:257970344-258004428:1	0	0	0.06	0.09	0.4	0.22	0	0.36	0	0.7	1.51	0.23	0.525	0.07	0.133333
Cenpe	ENSRNOG00000009339	ENSRNOT00000034565.6, XM_006233351, XM_006233352	3	1	2	centromere protein E	2:240395975-240454785:1	0.04	0.01	0.25	0.13	0.63	1.2	0.04	0.11	0.12	0.61	0.76	0.9	0.705	0.095	0.134752
Iqgap3	ENSRNOG00000027894	ENSRNOT00000038589.5	1	1	0	IQ motif containing GTPase activating protein 3	2:187447501-187489630:1	0.08	0.1	0.12	0.16	1.18	1.74	0.11	0.68	0.12	1.6	1.88	2.29	1.475	0.201667	0.136723
LOC100909964	100909964	XM_003751228, XM_008769503, XM_008769504	3	0	3	tyrosine-protein phosphatase non-receptor type substrate 1-like	13:27644690-27676534:-1	0	0	0.1	1.34	1	0.82	0	0.51	0.31	1.13	1.47	0.92	1.11333	0.153333	0.137725
Racgap1	ENSRNOG00000049033	ENSRNOT00000071885.2, NM_001108112, XM_006257400, XM_017594892	4	1	3	Rac GTPase-activating protein 1	7:141277845-141307298:-1	0.17	0.2	0.57	0.75	3.12	4.81	0.14	1.32	0.38	2.97	4.12	4.37	3.35667	0.463333	0.138034
Sapcd2	ENSRNOG00000013069	ENSRNOT00000017466.3, XM_008761607	2	1	1	suppressor APC domain containing 2	3:2591331-2596584:1	0.1	0.05	0.23	0.06	0.88	1.42	0	0.28	0.27	1.63	1.06	1.68	1.12167	0.155	0.138187
Ska1	ENSRNOG00000015275	ENSRNOT00000020637.6, NM_001106134, XM_006254918, XM_006254920, XM_008772106, XM_008772107, XM_008772108	7	1	6	spindle and kinetochore associated complex subunit 1	18:70174319-70184352:-1	0.17	0.4	0.27	0.19	2.59	4.42	0.07	1.54	0	2.51	2.06	5.93	2.95	0.408333	0.138418
RGD1563270	302172	XM_217535	1	0	1	similar to synaptonemal complex protein 3	X:73001955-73015999:1	0	0.33	0	0	2.37	0	0	0	0	0	0	0	0.395	0.055	0.139241
Ccnb2	363088	NM_001009470	1	0	1	cyclin B2	8:76847972-76861165:-1	0	1.48	1.85	2.88	9.2	12.99	0	5.21	0	7.65	14.17	14.44	10.2217	1.42333	0.139247
AABR07071358.1	ENSRNOG00000054313	ENSRNOT00000077948.1	1	1	0	no description available	8:111239922-111241461:1	0.5	0	0	0.52	0	0.44	0	0	0	0	2.63	0	0.598333	0.0833333	0.139276
LOC102556082	102556082	XM_006255615, XM_006255616, XM_006255618, XM_008772569	4	0	4	heterogeneous nuclear ribonucleoprotein C-like 1-like	19:43186195-43190823:1	0.25	0	0.19	0.26	0.25	0	0	0	0	1.25	0.85	0.54	0.525	0.0733333	0.139683
Ccnb1	ENSRNOG00000058539	ENSRNOT00000082846.1, NM_171991	2	1	1	cyclin B1	2:30782133-30791106:-1	0.39	0.34	0.72	1.39	4.22	6.73	0.31	1.91	0.41	3.75	6.61	6.45	4.85833	0.68	0.139966
Pttg1	ENSRNOG00000003802	ENSRNOT00000005070.5, NM_022391, XM_006246142, XM_006246143, XM_006246144, XM_006246145, XM_008767643	7	1	6	pituitary tumor-transforming 1	10:29020026-29025759:-1	0.93	0.41	0.87	1.97	5.19	10.18	0	3.15	0.63	6.49	10.22	8.4	7.075	0.998333	0.141107
Cdk1	ENSRNOG00000000632	ENSRNOT00000000783.4, ENSRNOT00000081113.1, ENSRNOT00000086806.1, NM_019296	4	3	1	cyclin-dependent kinase 1	20:20576377-20591509:1	0.48	0.91	1.86	2.24	10.04	14.84	0.29	6.55	0.7	11.31	16.47	20.91	12.635	1.79833	0.14233
AABR07030375.3	ENSRNOG00000049667	ENSRNOT00000072972.1	1	1	0	no description available	10:83104622-83110145:1	0.56	0	0	0	1.49	0	0	0	0.06	0.11	1.15	1.59	0.723333	0.103333	0.142857
AABR07024203.1	ENSRNOG00000051594	ENSRNOT00000087606.1	1	1	0	no description available	AABR07024203.1:15431-19511:1	0	0.07	0.07	0.1	0.66	0.59	0	0.05	1	3.23	2.72	0.97	1.37833	0.198333	0.143894
Mvd	ENSRNOG00000013376	ENSRNOT00000018145.6, NM_031062	2	1	1	mevalonate diphosphate decarboxylase	19:55258910-55268933:-1	2.93	2.13	4.86	34.15	16.72	13.43	1.3	5.27	1.87	17.02	24.64	20.53	21.0817	3.06	0.14515
AABR07060352.2	ENSRNOG00000056059	ENSRNOT00000084834.1, ENSRNOT00000091655.1	2	2	0	no description available	4:69384145-69388971:1	0.27	0.2	0	0	0.82	0	0	0	0	0.58	1.83	0	0.538333	0.0783333	0.145511
AC109942.1	ENSRNOG00000029416	ENSRNOT00000043826.5	1	1	0	no description available	7:15279611-15283112:1	0	0	0	0	1.12	0	0	0	0.27	0	0.73	0	0.308333	0.045	0.145946
Olr385	294109	XM_008760585	1	0	1	olfactory receptor 385	1:272859580-272892440:1	0	0	0.05	0.28	0.41	0.72	0.27	0	0.12	0.45	1.04	0.1	0.5	0.0733333	0.146667
Klrg1	ENSRNOG00000014918	ENSRNOT00000020094.5, NM_031649, XM_006237313	3	1	2	killer cell lectin like receptor G1	4:155040400-155051376:-1	0.24	0.18	0.57	2.02	1.24	1.85	0	0.27	0.23	1.12	1.74	2.14	1.685	0.248333	0.147379
Bard1	ENSRNOG00000014960	ENSRNOT00000020414.4, ENSRNOT00000087870.1, NM_022622	3	2	1	BRCA1 associated RING domain 1	9:78297723-78368777:-1	0.05	0.08	0.12	0.21	0.41	0.95	0.03	0.35	0.13	0.87	1.02	1.68	0.856667	0.126667	0.14786
Gbp6	ENSRNOG00000002134	ENSRNOT00000040985.5, ENSRNOT00000071877.3, ENSRNOT00000074889.1	3	3	0	guanylate binding protein family member 6	14:5928737-5945321:1	0.49	0	0	0.74	0	1.05	0	0	0	0.9	0	0.57	0.543333	0.0816667	0.150307
Shcbp1	ENSRNOG00000053026	ENSRNOT00000079334.1, XM_017600413	2	1	1	SHC binding and spindle associated 1	16:90613826-90642683:1	0.29	0.11	0.58	0.06	1.66	2.44	0	0.52	0.2	2.13	2.1	2.92	1.885	0.283333	0.150309
Hmmr	ENSRNOG00000059894	ENSRNOT00000085499.1, NM_012964	2	1	1	hyaluronan-mediated motility receptor	10:25861490-25890639:-1	0.3	0.29	0.54	0.53	1.94	2.99	0.06	0.79	0.08	2.38	2.46	3.16	2.24333	0.343333	0.153046
AABR07034739.3	ENSRNOG00000058590	ENSRNOT00000086514.1	1	1	0	lambda-chain C1-region-like	11:86094567-86096397:1	0	0.21	0.12	0.3	0	0.42	0	0	0	1.02	0	0.41	0.358333	0.055	0.153488
Fam83d	ENSRNOG00000015794	ENSRNOT00000021308.4	1	1	0	family with sequence similarity 83, member D	3:155269347-155288533:1	0.08	0.14	0.43	0.39	1.8	1.57	0	0.72	0.2	1.3	2.48	2.58	1.68667	0.261667	0.155138
Fdps	ENSRNOG00000043377	ENSRNOT00000033917.6, ENSRNOT00000065065.2, ENSRNOT00000080185.1	3	3	0	farnesyl diphosphate synthase	2:188392858-188413219:-1	45.79	47.07	60.16	503.52	277.02	272.79	80.21	51.78	48.92	277.98	370.43	424.53	354.378	55.655	0.15705
Ankle1	ENSRNOG00000017156	ENSRNOT00000023065.6, XM_006252959, XM_006252960, XM_006252961	4	1	3	ankyrin repeat and LEM domain containing 1	16:19799944-19804995:1	0	0.2	0.38	0.19	1.71	1.94	0	1.24	0.17	2.28	3.17	3.38	2.11167	0.331667	0.157064
Cenph	ENSRNOG00000018615	ENSRNOT00000025129.8, XM_008760701, XM_008760702	3	1	2	centromere protein H	2:30766637-30777580:-1	0.09	0.49	0.86	0.7	4.12	6.16	0.28	1.41	0.6	3.06	3.28	6.42	3.95667	0.621667	0.157119
AC123144.1	ENSRNOG00000043417	ENSRNOT00000064904.2	1	1	0	photoreceptor disc component	10:105630810-105631208:1	0	1.87	0	0	2.69	0	0	0	0	0	9.17	0	1.97667	0.311667	0.157673
Kifc1	ENSRNOG00000000479	ENSRNOT00000065349.3, ENSRNOT00000092584.1	2	2	0	kinesin family member C1	20:5509059-5526175:1	0.13	0.44	0.94	0.79	4.01	5.73	0.44	1.65	0.41	3.53	5.14	6.2	4.23333	0.668333	0.157874
Mis18a	ENSRNOG00000021555	ENSRNOT00000037444.5, NM_001127523	2	1	1	MIS18 kinetochore protein A	11:30880231-30893262:-1	0.15	0.11	0.24	0.79	1.4	1.33	0.1	0.63	0	1.35	1.06	1.81	1.29	0.205	0.158915
Olr1585	ENSRNOG00000003498	ENSRNOT00000004643.3	1	1	0	olfactory receptor 1585	13:92103123-92123629:1	0.1	0	0.08	0.53	0.1	0.54	0	0	0.36	1.04	0.72	0.46	0.565	0.09	0.159292
LOC685048	ENSRNOG00000049331	ENSRNOT00000072303.2, XM_001062063, XM_006249034, XM_006249035	4	1	3	similar to paired immunoglobin-like type 2 receptor beta	12:19714272-19717295:1	0.18	0.06	0.25	0.98	1.41	0.83	0.11	0.22	0.14	0.75	0.66	1.39	1.00333	0.16	0.159468
Cdca3	ENSRNOG00000015529	ENSRNOT00000020803.4, XM_006237341, XM_006237342, XM_017592590	4	1	3	cell division cycle associated 3	4:157348527-157351889:1	0.5	0.26	1.96	1.47	5.58	10.6	0	3.91	0.66	7.53	8.53	11.92	7.605	1.215	0.159763
RGD1559578	ENSRNOG00000024233	ENSRNOT00000037415.4, NM_001134497	2	1	1	RGD1559578	10:98091054-98124718:-1	0	0.26	0	0	0.16	0.31	0	0.16	0	0.43	1.02	0.7	0.436667	0.07	0.160305
Inhbe	ENSRNOG00000007601	ENSRNOT00000010106.4, NM_031815	2	1	1	inhibin subunit beta E	7:70641423-70642848:-1	0.71	0.75	3.51	4.86	38.12	15	0.61	22.9	1.19	47.37	61.82	16.8	30.6617	4.945	0.161276
Cdh17	ENSRNOG00000015562	ENSRNOT00000021612.4, NM_053977, XM_008763521, XM_017593131	4	1	3	cadherin 17	5:25391236-25443675:1	0.11	0.04	0.3	0.44	0.75	1.07	0.05	0.24	0.09	0.91	1.13	0.84	0.856667	0.138333	0.161479
Wap	ENSRNOG00000055684	ENSRNOT00000091193.1, NM_053751, XM_008770244	3	1	2	whey acidic protein	14:86898470-86900417:-1	1.03	1.68	3.05	14.89	29.66	42.29	2.49	18.35	1.8	21.03	34.79	31.63	29.0483	4.73333	0.162947
LOC102548682/ENSRNOG00000045644	ENSRNOG00000045644	ENSRNOT00000074763.1	1	1	0	histone H4-like	17:43807130-43807540:-1	0	0	0.22	0.5	0.84	1.19	0	0.39	0	0.31	0	0.84	0.613333	0.101667	0.165761
Acss2	ENSRNOG00000018755	ENSRNOT00000064013.1, XM_006235321	2	1	1	acyl-CoA synthetase short-chain family member 2	3:151032952-151075856:1	6.33	5.04	7.17	47.74	28.92	36.63	6.58	7.44	4.73	30.15	42.45	38.97	37.4767	6.215	0.165837
NEWGENE_1306267/103689921	103689921	XM_017596039, XM_017596040	2	0	2	phosphopantothenoylcysteine decarboxylase	8:62086821-62107881:-1	0	0.52	0	1.44	0.59	0.54	0	0	0	0	0.53	0	0.516667	0.0866667	0.167742
RGD1559588	ENSRNOG00000045868	ENSRNOT00000074970.1, XM_006249038, XM_006249040	3	1	2	similar to cell surface receptor FDFACT	12:19890806-19896468:1	0.02	0	0.13	0	0	0.66	0	0.22	0.14	0.69	1.12	0.55	0.503333	0.085	0.168874
Ckap2	ENSRNOG00000024650	ENSRNOT00000029266.5	1	1	0	cytoskeleton associated protein 2	16:74752655-74779184:1	0.11	0.08	0.32	0.36	1.54	2.58	0.4	1.01	0.13	2.16	2.48	2.89	2.00167	0.341667	0.170691
LOC100911372	ENSRNOG00000049025	ENSRNOT00000073270.2	1	1	0	40S ribosomal protein S6-like	5:105197857-105200148:-1	0	0	0	0	0	0	0.45	0	0.07	2.34	0.41	0.28	0.505	0.0866667	0.171617
Pcsk9	ENSRNOG00000006280	ENSRNOT00000008535.5, NM_199253	2	1	1	proprotein convertase subtilisin/kexin type 9	5:126031368-126053726:-1	8.84	7.84	16.95	82.45	55.8	30.68	10.62	7.12	9.02	53.49	62.81	65.44	58.445	10.065	0.172213
LOC102549812	102549812	XM_006240217	1	0	1	serum response factor homolog A-like	6:95570374-95602610:-1	0.96	0.47	4.56	10.59	10.52	7.69	0.38	1.78	0.66	5.19	9.75	7.27	8.50167	1.46833	0.172711
Plk4	ENSRNOG00000011654	ENSRNOT00000016946.7, ENSRNOT00000086653.1, ENSRNOT00000093651.1, XM_006232300, XM_017590857	5	3	2	polo-like kinase 4	2:127687907-127705518:1	0.08	0.09	0.49	0.17	1.35	2.13	0.05	0.53	0.27	1.55	1.43	2.1	1.455	0.251667	0.172967
Serpina3c	ENSRNOG00000010410	ENSRNOT00000013896.4, XM_006240458	2	1	1	serine (or cysteine) proteinase inhibitor, clade A, member 3C	6:127996165-128003418:-1	147.93	85.01	262.1	1144.21	1772.39	779.97	84.23	453.67	865.13	2746.81	2556.74	1958.98	1826.52	316.345	0.173196
Kif2c	ENSRNOG00000019100	ENSRNOT00000025903.7, ENSRNOT00000068395.3, ENSRNOT00000079371.1, NM_001305429, XM_006238632, XM_006238633, XM_017593141	7	3	4	kinesin family member 2C	5:136028409-136050002:-1	0.03	0.17	0.39	0.51	1.55	2.97	0.21	1.41	0.11	2.12	2.43	3.77	2.225	0.386667	0.173783
Fam167a	ENSRNOG00000011316	ENSRNOT00000015055.4, NM_001109102, XM_008770771, XM_008770772	4	1	3	family with sequence similarity 167, member A	15:46629230-46643770:1	0.12	0.17	0.37	1.19	1.71	1.02	0.27	0.19	0.29	1.79	1.38	1	1.34833	0.235	0.174289
Kntc1	ENSRNOG00000033658	ENSRNOT00000063990.3, NM_001107140, XM_008769228, XM_008769229	4	1	3	kinetochore associated 1	12:38200463-38272074:-1	0.04	0.13	0.41	0.08	1.28	1.46	0.04	0.62	0.13	1.4	1.63	2	1.30833	0.228333	0.174522
Dhcr24	ENSRNOG00000006787	ENSRNOT00000009402.6, NM_001080148	2	1	1	24-dehydrocholesterol reductase	5:126164708-126188926:1	68.08	37.78	104.79	480.93	549.8	373.95	55.84	162.18	153.3	611.35	685.99	629.1	555.187	96.995	0.174707
Serpina6	ENSRNOG00000009438	ENSRNOT00000012500.7, NM_001009663	2	1	1	serpin family A member 6	6:127523948-127534178:-1	31.44	28.39	110.34	287.65	514.65	426.55	15.21	162.57	102.01	482.96	393.87	467.01	428.782	74.9933	0.174899
Aqp5	ENSRNOG00000051970	ENSRNOT00000084911.1, NM_012779	2	1	1	aquaporin 5	7:141249044-141252576:1	0.05	0.08	0.61	1.12	1.39	1.14	0.14	0.3	0.19	1.19	1.3	1.68	1.30333	0.228333	0.175192
Cenpq	363198	NM_001014215	1	0	1	centromere protein Q	9:23352271-23368774:1	0.16	0	1.27	0.7	2.73	3.72	0	1.29	0	2.25	2.7	3.42	2.58667	0.453333	0.175258
LOC103694857	ENSRNOG00000054582	ENSRNOT00000090678.1, XM_008773801, XM_017602512	3	1	2	hemoglobin subunit beta-2	AABR07024041.1:18006-19426:-1	34.04	13.67	89.97	231.83	272.2	153.98	0	20.59	28.54	184.05	121.48	99.97	177.252	31.135	0.175654
Cd79al	ENSRNOG00000049925	ENSRNOT00000071609.1	1	1	0	Cd79a molecule-like	9:16793928-16795887:-1	0.46	0	0	1.93	0	2.67	0	1.54	0	1.39	4.38	1.01	1.89667	0.333333	0.175747
Cd209f	ENSRNOG00000042317	ENSRNOT00000064859.3	1	1	0	CD209f antigen	12:2658547-2661565:-1	0.42	0.44	0.26	0.97	1.72	1.55	0.22	0.46	0.15	2.25	1.32	3.26	1.845	0.325	0.176152
AABR07000159.2	ENSRNOG00000053710	ENSRNOT00000087944.1	1	1	0	no description available	1:1888877-1889236:-1	0	0	0.32	0	0.42	0	0	0	0	0	1.39	0	0.301667	0.0533333	0.176796
Nrep	ENSRNOG00000020467	ENSRNOT00000027739.4, NM_178096	2	1	1	neuronal regeneration related protein	18:26185259-26211445:-1	4.95	9.53	22.32	37.03	65.82	42.26	2.32	22.63	9.33	57.04	116.76	82.93	66.9733	11.8467	0.176886
Mnda	ENSRNOG00000003486	ENSRNOT00000036040.3	1	1	0	myeloid cell nuclear differentiation antigen	13:92073668-92089980:-1	0.28	0.46	0.75	2.81	2.66	2.38	0.36	0.65	0.82	5.21	3.12	2.58	3.12667	0.553333	0.176972
Tdgf1	ENSRNOG00000037171	ENSRNOT00000040840.5, XM_017596227	2	1	1	teratocarcinoma-derived growth factor 1	8:119215266-119220909:-1	0	0	0.34	0	0.66	0.95	0	0	0.38	0.95	1.5	0	0.676667	0.12	0.17734
Kif18b	ENSRNOG00000021713	ENSRNOT00000032339.4, ENSRNOT00000084128.1, ENSRNOT00000093429.1, ENSRNOT00000093704.1, NM_001039019	5	4	1	kinesin family member 18B	10:91008294-91027465:-1	0.09	0.1	0.23	0.4	1.47	2.7	0.04	0.75	1.06	2.93	2.07	3.22	2.13167	0.378333	0.177482
Igfals	ENSRNOG00000015061	ENSRNOT00000020233.5, NM_053329	2	1	1	insulin-like growth factor binding protein, acid labile subunit	10:14240308-14243554:1	2.09	2	13.11	35.58	58.89	32.92	2.25	25.1	5.49	50.27	65.27	39	46.9883	8.34	0.177491
LOC100912228/100912228	100912228	XM_003749745	1	0	1	pro-neuropeptide Y-like	4:79573999-79581212:1	0	0.03	0	1.99	1.67	1.55	0.75	0	0.69	0	0.26	2.76	1.37167	0.245	0.178615
Npy/24604	24604	NM_012614	1	0	1	neuropeptide Y	4:79557856-79565059:1	0	0.03	0	1.99	1.67	1.55	0.75	0	0.69	0	0.26	2.76	1.37167	0.245	0.178615
Gng14	ENSRNOG00000023899	ENSRNOT00000036953.1	1	1	0	G protein subunit gamma 14	19:26181143-26181449:-1	0	0	0.78	1.01	0.99	0	0	1.3	0	2.12	3.27	4.15	1.92333	0.346667	0.180243
RGD1561551	ENSRNOG00000036959	ENSRNOT00000055538.4, ENSRNOT00000075667.1	2	2	0	similar to Hypothetical protein MGC75664	4:177021803-177039677:-1	0	0.36	0.4	0.75	0.39	1.26	0	0	0	0.26	1.21	0.34	0.701667	0.126667	0.180523
LOC100910446	ENSRNOG00000048248	ENSRNOT00000072943.2, XM_008758670	2	1	1	syntaxin-7-like	1:23542376-23560911:-1	0	0	0	0.73	1.83	1.25	1.57	0	0	0.76	0	4.1	1.445	0.261667	0.181084
Srms	ENSRNOG00000013003	ENSRNOT00000017668.5, NM_001011961	2	1	1	src-related kinase lacking C-terminal regulatory tyrosine and N-terminal myristylation sites	3:176709742-176716146:-1	0.05	0.05	0.16	0.22	0.47	0.13	0	0.1	0.09	0.47	1.03	0.16	0.413333	0.075	0.181452
Cep55	ENSRNOG00000016377	ENSRNOT00000022133.5, NM_001025646, XM_006231318, XM_006231319, XM_006231320, XM_017589049	6	1	5	centrosomal protein 55	1:256747858-256760793:1	0.38	0.22	0.46	0.9	1.74	3.21	0.16	0.64	0.4	1.37	2.94	2.23	2.065	0.376667	0.182405
AC117925.2	ENSRNOG00000053486	ENSRNOT00000090713.1	1	1	0	no description available	4:114760879-114764726:1	0	0.4	0	0	0.6	0	0	0	0	0	1.58	0	0.363333	0.0666667	0.183486
Depdc1	ENSRNOG00000009503	ENSRNOT00000012667.8, XM_006233537	2	1	1	DEP domain containing 1	2:264704751-264738265:1	0.07	0.18	0.22	0.04	0.66	1.15	0	0.1	0.13	0.51	0.4	1.04	0.633333	0.116667	0.184211
Kif22	ENSRNOG00000020281	ENSRNOT00000027525.6, NM_001009645	2	1	1	kinesin family member 22	1:198461406-198476430:-1	0.48	0.72	0.82	0.88	3.85	6.1	0.35	2.22	1.24	6.12	7.04	7.62	5.26833	0.971667	0.184435
Fads2	ENSRNOG00000020440	ENSRNOT00000027756.6, NM_031344, XM_008760244	3	1	2	fatty acid desaturase 2	1:225906797-226152568:-1	62.18	33.36	224.21	397.21	493.09	578.19	32.22	171.42	48.83	467.97	583.74	555.92	512.687	95.37	0.18602
Cenpw	ENSRNOG00000042944	ENSRNOT00000065677.1	1	1	0	centromere protein W	1:29915443-29920598:1	0.07	0.22	0.23	0.32	1.78	2.43	0.33	0.69	0.26	1.13	1.62	2.39	1.61167	0.3	0.186143
LOC501038	ENSRNOG00000033654	ENSRNOT00000045455.2	1	1	0	Ab2-060	8:103342929-103351680:1	1.78	0.97	3.92	3.28	13.24	10.77	0.6	3.63	0	11.39	9.88	9.24	9.63333	1.81667	0.188581
LOC103690088	103690088	XM_017590409	1	0	1	uncharacterized LOC103690088	1:227277842-227290363:1	0	0	0.35	0	0	1.09	0	0	0	0	0	0.76	0.308333	0.0583333	0.189189
LOC100911545	ENSRNOG00000028896	ENSRNOT00000019346.6	1	1	0	alpha-2-macroglobulin-like	4:154309426-154359137:1	6.57	8.03	33.21	79.61	52.3	61.98	5.12	18.69	23.92	71.53	97.46	138.59	83.5783	15.9233	0.19052
Clspn	ENSRNOG00000011332	ENSRNOT00000015227.5, XM_006238863, XM_006238864	3	1	2	claspin	5:144581427-144616335:1	0.11	0.07	0.2	0.16	0.59	1.53	0.09	0.64	0.24	1.09	1.14	2.57	1.18	0.225	0.190678
AABR07025074.1	ENSRNOG00000032550	ENSRNOT00000046984.3	1	1	0	no description available	16:27472051-27472687:-1	0	0	0	0	0	0.35	0	0	0.33	1.05	0.33	0	0.288333	0.055	0.190751
Kif23	ENSRNOG00000014080	ENSRNOT00000037028.5, ENSRNOT00000091755.1, NM_001108155, XM_017595657	4	2	2	kinesin family member 23	8:66866086-66893179:-1	0.17	0.22	0.52	0.2	1.29	2.32	0.1	0.59	0.23	2.13	1.6	2.05	1.59833	0.305	0.190824
LOC103694586	103694586	XM_008773721	1	0	1	apoptosis-inducing factor 1, mitochondrial-like	X:11858-20329:-1	0	0	0	0	0	0	0	0	1.86	9.66	0	0	1.61	0.31	0.192547
Camk2n2	ENSRNOG00000038184	ENSRNOT00000058131.4, NM_021678	2	1	1	calcium/calmodulin-dependent protein kinase II inhibitor 2	11:83975430-83976557:1	0	0	1.93	3.33	1.13	1.32	0.32	0.63	0	2.02	6.75	0.34	2.48167	0.48	0.193418
Ptger3	ENSRNOG00000010325	ENSRNOT00000014034.7, ENSRNOT00000014126.5, NM_012704, XM_006233535	4	2	2	prostaglandin E receptor 3	2:263895205-263978968:1	1.48	1.18	2.33	12.82	12.05	11.29	0.21	6	3.98	14.12	16.01	12.19	13.08	2.53	0.193425
March1	ENSRNOG00000026310	ENSRNOT00000032289.3, XM_008771133, XM_008771134, XM_017600175, XM_017600176, XM_017600177, XM_017600178, XM_017600179, XM_017600180, XM_017600181	10	1	9	membrane associated ring-CH-type finger 1	16:25001666-25524786:-1	0.3	0.17	0.36	0.82	1.11	1.16	0.31	0	0	1.98	0	0.79	0.976667	0.19	0.194539
AABR07066700.1	ENSRNOG00000047581	ENSRNOT00000050485.6, ENSRNOT00000061476.3, ENSRNOT00000079703.1	3	3	0	no description available	9:12472372-12588253:1	0	0.05	0.05	0.29	0.82	0.83	0	0.09	0.46	1.1	0.12	0.18	0.556667	0.108333	0.194611
Siglec1	ENSRNOG00000021243	ENSRNOT00000028855.7, ENSRNOT00000091493.1, XM_006235024, XM_017591746, XM_017591747, XM_017591748, XM_017591749	7	2	5	sialic acid binding Ig like lectin 1	3:123612824-123631718:-1	0.99	0.53	0.8	2.72	5.93	3.34	0.64	1.39	1.65	8.69	5.24	4.85	5.12833	1	0.194995
Gpr151	ENSRNOG00000027103	ENSRNOT00000043544.3, NM_181633	2	1	1	G protein-coupled receptor 151	18:36892403-36893797:-1	0	0.05	0.1	0.21	0.94	0.12	0	0	0.46	0.59	1.14	0.11	0.518333	0.101667	0.196141
Fbxo48	ENSRNOG00000023026	ENSRNOT00000032965.2, XM_006251518	2	1	1	F-box protein 48	14:100135271-100136728:1	0	0.09	0.19	1.07	0.39	0.51	0.16	0	0	0.27	0	0	0.373333	0.0733333	0.196429
Ttc24	100361582	XM_006232788, XM_006232789, XM_008761231, XM_017591300, XM_017591301, XM_017591302, XM_017591303, XM_017591304	8	0	8	tetratricopeptide repeat domain 24	2:187432013-187438482:-1	0.2	0.19	0.31	1.75	0.98	0.99	0	1.11	0.34	2.26	3.72	1.22	1.82	0.358333	0.196886
Slfn4	ENSRNOG00000057092	ENSRNOT00000078046.1, ENSRNOT00000078946.1, ENSRNOT00000079325.1, NM_053687	4	3	1	schlafen family member 4	10:70411738-70435156:1	1.06	2.23	2.71	2.65	13.45	7.66	1.34	2.33	2.99	16.49	13.93	9.02	10.5333	2.11	0.200316
Oip5	ENSRNOG00000057458	ENSRNOT00000084290.1	1	1	0	Opa interacting protein 5	3:111416536-111422203:-1	0	0.37	0.64	0.35	1.2	1.92	0.67	0.23	0	0.74	2.3	2.96	1.57833	0.318333	0.20169
Birc5	ENSRNOG00000050819	ENSRNOT00000072387.1, NM_022274	2	1	1	baculoviral IAP repeat-containing 5	10:106856097-106864419:1	2.11	2.02	1.78	2.32	8.04	11.01	0.79	3.83	1.05	11.39	13.38	11.23	9.56167	1.93	0.201848
Ndc80	ENSRNOG00000013727	ENSRNOT00000018644.4, ENSRNOT00000080498.1, NM_001126270	3	2	1	NDC80 kinetochore complex component	9:119840326-119856147:-1	0.29	0.26	1.04	0.47	2.74	2.77	0.31	0.77	0.59	2.37	3.88	3.81	2.67333	0.543333	0.203242
Tlr1	ENSRNOG00000038722	ENSRNOT00000059124.3, NM_001172120	2	1	1	toll-like receptor 1	14:45062662-45065014:1	0.36	0.07	0.28	0.71	1.37	0.99	0.07	0.53	0	1.76	1.12	0.49	1.07333	0.218333	0.203416
LOC499219	ENSRNOG00000024789	ENSRNOT00000034019.2	1	1	0	hypothetical protein LOC499219	1:169145445-169152035:1	3.14	1.55	3.42	27.22	28.3	8.28	4.14	8.15	20.33	45.66	53.35	36.79	33.2667	6.78833	0.204058
Cd300le	ENSRNOG00000042825	ENSRNOT00000034741.5, NM_001202463	2	1	1	Cd300 molecule-like family member E	10:103581384-103590607:-1	0.75	0.64	2.64	9.18	8.44	8.18	2.18	2.6	3.98	13.72	11.88	11.21	10.435	2.13167	0.20428
Cdc20	ENSRNOG00000028415	ENSRNOT00000036151.4, ENSRNOT00000092742.1, NM_171993	3	2	1	cell division cycle 20	5:137260728-137264931:-1	1.04	0.61	2.33	3.01	9.55	10.91	0.26	5.76	1.17	8.18	9.25	13.71	9.10167	1.86167	0.204541
Dhcr7	ENSRNOG00000020776	ENSRNOT00000028195.5, ENSRNOT00000078979.1, NM_022389, XM_006230892, XM_006230893, XM_006230894, XM_008760172, XM_008760173	8	2	6	7-dehydrocholesterol reductase	1:217021429-217034890:1	8.04	6.17	6.75	62.69	30.5	28.98	14.18	7.74	5.23	27.53	49.2	35.27	39.0283	8.01833	0.205449
AABR07066693.1	ENSRNOG00000047003	ENSRNOT00000071620.2	1	1	0	no description available	9:12420368-12421059:1	0	0.03	2.71	0	2.03	1.51	0	0	0	2.94	6.8	0	2.21333	0.456667	0.206325
Lilra5	ENSRNOG00000027808	ENSRNOT00000038802.5, ENSRNOT00000079498.1, NM_001076793, XM_006228225, XM_008758988, XM_008758989, XM_008758990	7	2	5	leukocyte immunoglobulin-like receptor, subfamily A (with TM domain), member 5	1:73656042-73682232:-1	0.88	0.94	1.75	6.33	7.49	6.93	0.94	1.88	2.23	8.61	4.82	7.59	6.96167	1.43667	0.206368
AABR07070060.2	ENSRNOG00000052582	ENSRNOT00000080059.1	1	1	0	no description available	8:47036150-47036766:1	0	0	0	0.47	0	0	0.63	0	0	1.01	1.57	0	0.508333	0.105	0.206557
Pla2g4a	ENSRNOG00000002657	ENSRNOT00000003630.6, ENSRNOT00000090693.1	2	2	0	phospholipase A2 group IVA	13:66988937-67206693:-1	0.38	0.38	0.99	2.38	2.68	2.9	0.41	0.48	1.25	4.29	3.36	3.22	3.13833	0.648333	0.206585
Pole2	ENSRNOG00000004242	ENSRNOT00000005835.5, XM_006240154, XM_008764698, XM_008764699, XM_008764700, XM_008764701, XM_008764702, XM_017594087	8	1	7	polymerase (DNA) epsilon 2, accessory subunit	6:91494393-91518996:-1	0.12	0.33	0.51	0.32	1.18	1.95	0.19	0.7	0.11	1.39	1.61	3.02	1.57833	0.326667	0.206969
Arhgap11a	ENSRNOG00000008115	ENSRNOT00000010994.6	1	1	0	Rho GTPase activating protein 11A	3:105281827-105298108:-1	0.58	0.59	0.81	0.82	2.94	4.4	0.33	1.22	0.6	3.48	3.55	4.68	3.31167	0.688333	0.207851
Rbp2	ENSRNOG00000013932	ENSRNOT00000018755.6, NM_012640, XM_006243607, XM_017595475	4	1	3	retinol binding protein 2	8:106507416-106527726:1	0.62	2.22	2.01	6.28	5.33	11.18	0.96	5.33	1.21	9.72	8.88	17.88	9.87833	2.05833	0.208368
LOC689271	689271	XM_001070212	1	0	1	similar to ATP synthase, H+ transporting, mitochondrial Fo complex, subunit f, isoform 2	12:31258129-31258546:1	0.55	0	0.44	0	1.7	2.43	0	0	0	0.6	0	0	0.788333	0.165	0.209302
Esco2	ENSRNOG00000015921	ENSRNOT00000021320.6, ENSRNOT00000076451.2, ENSRNOT00000081500.1	3	3	0	establishment of sister chromatid cohesion N-acetyltransferase 2	15:42500929-42518855:-1	0.2	0.2	0.54	0.25	1.63	2.04	0.04	0.49	0.42	1	2.32	1.74	1.49667	0.315	0.210468
Cbln3	ENSRNOG00000020503	ENSRNOT00000027794.3, ENSRNOT00000090228.1	2	2	0	cerebellin 3 precursor	15:34548295-34550860:-1	0.49	0.4	0.52	3.26	1.99	1.48	0.33	0.6	0.39	2.25	2.08	1.84	2.15	0.455	0.211628
Cyp27b1	ENSRNOG00000046214	ENSRNOT00000072176.2, ENSRNOT00000084933.1, NM_053763	3	2	1	cytochrome P450, family 27, subfamily b, polypeptide 1	7:70335061-70340005:1	0.08	0.1	0.26	0.08	0.31	0.45	0	0.15	0.12	0.57	0.66	1.23	0.55	0.118333	0.215152
LOC108349760	108349760	XM_017590445	1	0	1	dentin sialophosphoprotein-like	1:99053289-99074315:-1	0.35	0.12	0	4.36	0.19	0.16	0	0.66	0.19	0.5	0.65	0.2	1.01	0.22	0.217822
Cd22	ENSRNOG00000024000	ENSRNOT00000033155.5, ENSRNOT00000078284.1, XM_006228828, XM_008759152, XM_008759153, XM_008759154	6	2	4	CD22 molecule	1:89315224-89329487:-1	0.54	0.33	1.07	3.01	3.27	3.62	0.72	1.35	0.97	4.79	3.85	4.25	3.79833	0.83	0.218517
Gh1	ENSRNOG00000011207	ENSRNOT00000015818.5, NM_001034848	2	1	1	growth hormone 1	10:94486204-94488181:-1	0	0	0.12	0	0.16	0.14	0.21	0	0	0	0	1.21	0.251667	0.055	0.218543
P2rx7	ENSRNOG00000001296	ENSRNOT00000001746.7, ENSRNOT00000079201.1, NM_019256, XM_008769223	4	2	2	purinergic receptor P2X 7	12:39353685-39388253:-1	0.73	1.17	2.5	8.2	10.68	7.31	0.66	2.36	5.83	13.46	12.98	7.97	10.1	2.20833	0.218647
Ckap2l	ENSRNOG00000026143	ENSRNOT00000039794.5, XM_001057508, XM_006234995	3	1	2	cytoskeleton associated protein 2-like	3:121796221-121822352:-1	0.07	0.28	0.16	0.13	1.14	1.29	0.31	0.65	0.07	1.45	1.42	1.61	1.17333	0.256667	0.21875
Cdca2	ENSRNOG00000025302	ENSRNOT00000031163.4, XM_006252117, XM_006252118, XM_006252120, XM_006252121, XM_008770757, XM_017599696	7	1	6	cell division cycle associated 2	15:44365447-44411601:-1	0.27	0.36	1.32	0.99	2.52	2.86	0.08	0.8	0.51	2.24	2.93	3.69	2.53833	0.556667	0.219304
Fcgr3a	ENSRNOG00000024382	ENSRNOT00000047434.3, ENSRNOT00000086223.1, NM_207603, XM_008769739	4	2	2	Fc fragment of IgG, low affinity IIIa, receptor	13:89386019-89396043:1	0.83	1.02	1.18	3.54	5.76	3.05	1.19	1.51	1.56	11.01	4.77	5.09	5.53667	1.215	0.219446
AABR07002677.1	ENSRNOG00000029745	ENSRNOT00000022577.4	1	1	0	no description available	1:80330049-80331626:-1	0	0	0.31	0	0	0	0	0	0	0	1.41	0	0.235	0.0516667	0.219858
Cenpt	ENSRNOG00000024178	ENSRNOT00000036702.4, NM_001024257, XM_006255494, XM_006255495	4	1	3	centromere protein T	19:37813284-37819724:-1	0.37	0.1	0.81	0.36	2.49	1.74	0.31	1.1	0.46	2.52	2.44	4.75	2.38333	0.525	0.22028
Ttk	ENSRNOG00000029055	ENSRNOT00000051612.2, ENSRNOT00000083151.1, XM_006243460, XM_006243462, XM_006243463, XM_006243464, XM_006243465, XM_006243466	8	2	6	Ttk protein kinase	8:91368893-91405995:1	0.6	0.41	0.68	0.42	2.19	2.93	0.1	0.43	0.3	0.91	2.18	2.8	1.905	0.42	0.220472
Ly86	ENSRNOG00000000137	ENSRNOT00000000149.6, NM_001106128	2	1	1	lymphocyte antigen 86	17:28104589-28178882:-1	1.53	1.07	2.05	5.65	8.51	5.6	1.3	1.92	2.95	13.6	8.35	7.11	8.13667	1.80333	0.22163
RGD1310769	299207	XM_006240367, XM_006240368	2	0	2	similar to HSPC288	6:109683260-109692213:-1	0.29	4.55	0	31.81	28.71	38.1	12.29	17.53	22.51	44.34	55.86	57.81	42.7717	9.52833	0.222772
LOC100911813	100911813	XM_017599402, XM_017599403	2	0	2	sperm motility kinase X-like	14:108046-108437:-1	0	1.09	2.22	0	4.6	9.26	0	0	0	0.96	0	0	2.47	0.551667	0.223347
Exo1	ENSRNOG00000056209	ENSRNOT00000088204.1, NM_001107198	2	1	1	exonuclease 1	13:93936989-93962749:1	0.07	0	0.33	0	0.8	1.07	0.19	0.48	0	0.66	0.85	1.4	0.796667	0.178333	0.223849
Ly6al	362935	NM_001128099	1	0	1	lymphocyte antigen 6 complex, locus A-like	7:116557519-116561058:-1	0.93	0.23	0.98	0.99	4.87	2.52	0.85	1.3	3.28	15.14	5.99	4.24	5.625	1.26167	0.224296
Cdkn2c	ENSRNOG00000008956	ENSRNOT00000012088.7	1	1	0	cyclin-dependent kinase inhibitor 2C	5:129347732-129352886:-1	0.49	0.95	0.57	1.35	3.7	6.17	0.83	1.93	1.3	4.03	6.82	4.95	4.50333	1.01167	0.224648
Acat2	ENSRNOG00000019189	ENSRNOT00000033408.5, ENSRNOT00000077707.1, NM_001006995	3	2	1	acetyl-CoA acetyltransferase 2	1:47972399-47992654:1	16.25	12.78	12.67	70.95	44.45	51.92	14.68	12.01	7.39	44.19	59.59	65.93	56.1717	12.63	0.224846
Mis18bp1	ENSRNOG00000023093	ENSRNOT00000029411.4, ENSRNOT00000091202.1, XM_006240138	3	2	1	MIS18 binding protein 1	6:86879111-86924300:-1	0.04	0.26	0.4	0.17	0.69	1.2	0.05	0.17	0.06	0.7	0.96	0.62	0.723333	0.163333	0.225806
Reg4	ENSRNOG00000019046	ENSRNOT00000025821.2	1	1	0	regenerating family member 4	2:200397967-200409528:1	1.08	2.19	6.95	10.6	18	13.56	0.36	6.94	5.17	19.58	17.49	20.91	16.69	3.78167	0.226583
Espl1	ENSRNOG00000012835	ENSRNOT00000017314.6, XM_006242460	2	1	1	extra spindle pole bodies like 1, separase	7:143897014-143923868:1	0.12	0.17	0.3	0.18	0.77	1.19	0.06	0.4	0.18	1.1	1.09	1.07	0.9	0.205	0.227778
Kif15	ENSRNOG00000060356	ENSRNOT00000089278.1, NM_181635	2	1	1	kinesin family member 15	8:132033117-132103528:1	0.17	0.42	0.19	0.2	0.8	1.53	0.09	0.42	0.28	0.9	1.47	1.99	1.14833	0.261667	0.227866
Epsti1	ENSRNOG00000009471	ENSRNOT00000012632.5, NM_001044257	2	1	1	epithelial stromal interaction 1	15:60084966-60190360:1	0.41	0.31	0.69	1.64	1.89	2.11	0.27	1.11	1.34	6.13	3.74	2.43	2.99	0.688333	0.230212
Hpgds	ENSRNOG00000006583	ENSRNOT00000008826.5, XM_006236602, XM_006236603	3	1	2	hematopoietic prostaglandin D synthase	4:95946023-95970666:-1	2.25	1.51	3.33	7.72	11.85	10.37	1.55	2.1	3.56	14.14	10.47	7.48	10.3383	2.38333	0.230534
Tpx2	ENSRNOG00000008165	ENSRNOT00000010851.5, ENSRNOT00000088481.1, NM_001107790, XM_006235272, XM_006235273, XM_006235274, XM_017591777, XM_017591778	8	2	6	TPX2, microtubule nucleation factor	3:148331868-148369971:1	1.1	0.95	1.24	1.67	5.68	7.71	0.8	2.89	2.29	6.79	9	9.22	6.67833	1.545	0.231345
Da2-19	ENSRNOG00000032739	ENSRNOT00000045976.2	1	1	0	uncharacterized LOC302729	X:48196916-48213505:1	7.77	3.49	32.73	50.38	56.6	54.76	2.95	20.42	5.94	49.4	46.8	58.7	52.7733	12.2167	0.231493
Fasn	ENSRNOG00000045636	ENSRNOT00000073321.2, NM_017332	2	1	1	fatty acid synthase	10:109987735-110005901:-1	2.56	2.76	8.71	25.89	20.2	18.17	3.83	7.35	4.3	16.91	25.58	20.63	21.23	4.91833	0.231669
Cenpi	ENSRNOG00000033335	ENSRNOT00000046288.4, ENSRNOT00000088172.1, NM_012955, XM_006257215, XM_006257216, XM_006257217, XM_006257218	7	2	5	centromere protein I	X:105151079-105198798:1	0.17	0.13	0.11	0.07	0.6	1.01	0	0.14	0.21	0.34	0.41	0.85	0.546667	0.126667	0.231707
Kbtbd11	ENSRNOG00000012333	ENSRNOT00000016420.4	1	1	0	kelch repeat and BTB domain containing 11	16:79696891-79700992:-1	0.24	0.2	0.45	1.03	1.67	1.26	0.18	0.86	0.2	1.71	2.33	1.19	1.53167	0.355	0.231774
LOC686035	686035	XM_008769766	1	0	1	similar to heat shock 70kDa protein 6 (HSP70B)	13:89408703-89411500:-1	0	0	0.32	0	0	0	0	0	0	0	1.38	0	0.23	0.0533333	0.231884
Hist1h2ah	ENSRNOG00000049649	ENSRNOT00000013790.3	1	1	0	histone cluster 1 H2A family member H	17:43632397-43632789:1	0	0.22	0	0.31	0	0	0	0.41	0	0.33	2.07	0	0.451667	0.105	0.232472
RT1-M2	ENSRNOG00000049590	ENSRNOT00000041074.5, NM_001001717	2	1	1	RT1 class Ib, locus M2	20:1337242-1339488:-1	1.03	0.64	1.83	3.74	6.96	4.21	0.53	1.3	1.84	5.32	5.72	4.87	5.13667	1.195	0.232641
AABR07014974.1	ENSRNOG00000052298	ENSRNOT00000063985.4	1	1	0	no description available	14:42007312-42009998:1	0.74	0	0.12	0	2.42	0.18	0	0	0	1.09	0	0	0.615	0.143333	0.233062
AABR07066440.1	ENSRNOG00000045945	ENSRNOT00000051043.3	1	1	0	no description available	9:8898896-8899144:-1	0	1.4	0.18	4.02	3.03	1.32	0.44	1.38	0	2.27	3.49	0.45	2.43	0.566667	0.233196
Smim23	ENSRNOG00000027196	ENSRNOT00000031337.4	1	1	0	small integral membrane protein 23	10:17717599-17721233:-1	0	0.13	0	0	0	0.3	0	0.46	0	0.94	0.29	1	0.421667	0.0983333	0.233202
Tcf19	ENSRNOG00000058288	ENSRNOT00000086065.1	1	1	0	transcription factor 19	20:3744395-3746964:1	1.06	1.96	4.19	3.06	10.42	17.17	2.57	8.01	2.59	14.61	17.67	24.46	14.565	3.39667	0.233207
LOC108348101	ENSRNOG00000050854	ENSRNOT00000071707.3, ENSRNOT00000073435.2	2	2	0	chloride channel protein 2	11:82862695-82876051:1	0.52	0.92	0.06	0.37	5.68	2.05	0	0.01	0.53	0.64	0	0	1.45667	0.34	0.23341
LOC302192	ENSRNOG00000046576	ENSRNOT00000050464.4, ENSRNOT00000074550.2, XM_006253273, XM_008771332	4	2	2	similar to RIKEN cDNA 1700001E04	16:66379759-66383823:1	0.25	0.18	0.64	1.4	1.54	0.67	0	0	0.43	0.28	2.14	0.37	1.06667	0.25	0.234375
Fam25a	ENSRNOG00000055025	ENSRNOT00000089114.1, NM_001134849	2	1	1	family with sequence similarity 25, member A	16:10702264-10706073:-1	0	0.21	0.66	0.59	1.16	1.25	0.38	0	0	0	1.49	0.84	0.888333	0.208333	0.234522
Igf2	ENSRNOG00000020369	ENSRNOT00000050760.3, ENSRNOT00000073850.3, ENSRNOT00000080246.1, ENSRNOT00000089171.1, XM_006230665, XM_008760074	6	4	2	insulin-like growth factor 2	1:215828102-215834704:-1	1.57	0.94	0.88	3.58	3.1	11.79	0.58	0.82	0.72	1.2	0.96	2.76	3.89833	0.918333	0.235571
LOC103690118	103690118	XM_006245690, XM_008767446	2	0	2	nuclear distribution protein nudE homolog 1-like	10:12822-24061:-1	0	0	1.24	0	0.98	2.32	0.45	0	1.79	5.13	6.32	0	2.45833	0.58	0.235932
Pkmyt1	ENSRNOG00000003657	ENSRNOT00000004936.6, NM_001105766, XM_006245868, XM_017597058, XM_017597059, XM_017597060	6	1	5	protein kinase, membrane associated tyrosine/threonine 1	10:13067063-13072266:1	0.6	0.39	1.1	1.12	3.79	4.81	0.58	2.05	1.19	4.65	3.91	6.76	4.17333	0.985	0.236022
AABR07054887.1	ENSRNOG00000061217	ENSRNOT00000090602.1	1	1	0	no description available	3:173165975-173166369:-1	0	0.94	0	0	3.97	0	0	0	0	0	0	0	0.661667	0.156667	0.236776
LOC100363228	100363228	XM_017591327, XM_017591328	2	0	2	hypothetical LOC100363228	2:208555488-208556894:-1	0.7	0	1.67	3.97	9.8	7.1	0.94	4.98	2.96	10.1	9.24	7.19	7.9	1.875	0.237342
LOC100363171	100363171	XM_002730198	1	0	1	histone variant H2al2-like	X:14506857-14507895:1	1.36	1.34	2.53	4.69	4.09	5.81	0.6	1.8	0	7.06	7.33	3.11	5.34833	1.27167	0.237769
Vsig4	ENSRNOG00000038132	ENSRNOT00000032121.5, NM_001025004	2	1	1	V-set and immunoglobulin domain containing 4	X:65370851-65400298:-1	7.17	3.82	8.14	29.82	34.37	29.43	12.36	6.27	11.21	49.06	34.87	27.85	34.2333	8.16167	0.238413
Ntf3	ENSRNOG00000019716	ENSRNOT00000026685.5, ENSRNOT00000082009.1, ENSRNOT00000087115.1, NM_001270869, XM_008763295	5	3	2	neurotrophin 3	4:158636883-158673514:-1	1	0.83	1.67	3.7	5.39	3.73	0.69	1.69	0.86	3.29	8.62	3.45	4.69667	1.12333	0.239177
Tifab	ENSRNOG00000011947	ENSRNOT00000015878.4, XM_006253578, XM_006253579, XM_008771443	4	1	3	TIFA inhibitor	17:9236249-9239266:1	0.68	0.5	0.76	1.79	3.01	1.61	0.31	0.71	0.72	3.69	3.24	2.03	2.56167	0.613333	0.239427
Elovl5	ENSRNOG00000006331	ENSRNOT00000010409.4, NM_134382	2	1	1	ELOVL fatty acid elongase 5	8:85259988-85285785:1	15.49	18.23	48.14	76.98	155.81	141.45	24.31	83.69	20.35	157.05	207.94	136.11	145.89	35.035	0.240147
LOC501349	501349	XM_017601481	1	0	1	hypothetical LOC501349	19:26515431-26563375:-1	0	0.28	0.39	0.64	0.87	1.26	0.38	0.29	0	0.25	1.04	1.49	0.925	0.223333	0.241441
LOC102554312	102554312	XM_006245703	1	0	1	RNA polymerase I-specific transcription initiation factor RRN3-like	10:3171751-3175319:1	0.59	0	0.4	0.67	0.74	0	0	0	0	0	1.41	1.28	0.683333	0.165	0.241463
AABR07058017.1	ENSRNOG00000033572	ENSRNOT00000051430.2	1	1	0	no description available	7:98734716-98735192:-1	0	0.39	0	0.74	0.01	0.23	0.05	0.35	0	0.57	1.34	0.38	0.545	0.131667	0.24159
LOC690467	690467	XM_006255392	1	0	1	similar to RIKEN cDNA 5031410I06	19:29164871-29166265:1	0	0.06	0.45	0	0.2	0	0	0	0	1.14	0.77	0	0.351667	0.085	0.241706
Ccnf	ENSRNOG00000007483	ENSRNOT00000064392.1	1	1	0	cyclin F	10:13594687-13619935:-1	0.35	0.46	0.53	0.57	2.09	1.97	0.2	1	0.42	1.64	3.06	2.91	2.04	0.493333	0.24183
Ca3	ENSRNOG00000010079	ENSRNOT00000014180.6, NM_019292	2	1	1	carbonic anhydrase 3	2:88127368-88135327:-1	2.79	10.69	83.5	226.93	275.84	235.7	0.55	362.71	22.68	278.97	741.54	235.01	332.332	80.4867	0.242188
LOC108348083/ENSRNOG00000060047	ENSRNOG00000060047	ENSRNOT00000091116.1	1	1	0	delta-1-pyrroline-5-carboxylate synthase	1:259641676-259674425:-1	0.42	0.35	0	1.22	1.38	0.9	0.19	0	0.86	0.98	1.25	1.76	1.24833	0.303333	0.242991
Mms22l	ENSRNOG00000006996	ENSRNOT00000009545.6, NM_001135780, XM_006237954	3	1	2	MMS22-like, DNA repair protein	5:38844546-38960989:1	0.13	0.4	0.75	0.32	1.94	2.66	0.24	0.93	0.5	1.79	2.38	3.04	2.02167	0.491667	0.243199
Hist1h1t	ENSRNOG00000061863	ENSRNOT00000081345.1	1	1	0	histone cluster 1 H1 family member t	17:43675190-43675934:-1	0	0.1	0.2	0.54	0.27	0	0.17	0.18	0	1	0.45	0.39	0.441667	0.108333	0.245283
Tnnt1	ENSRNOG00000028041	ENSRNOT00000034957.6, ENSRNOT00000058843.5, NM_001277260, NM_001277261, NM_134388	5	2	3	troponin T1, slow skeletal type	1:72889270-72899629:1	0.4	1.08	0.88	1.28	2.51	1.92	0.17	0.89	0.23	2.63	4.58	1.96	2.48	0.608333	0.245296
Ncapg	ENSRNOG00000038572	ENSRNOT00000058838.4, XM_008770223	2	1	1	non-SMC condensin I complex, subunit G	14:69898268-69927885:-1	0.16	0.26	0.52	0.21	1.36	1.95	0.05	0.69	0.22	0.83	1.46	1.9	1.285	0.316667	0.246433
Gbp2	ENSRNOG00000031743	ENSRNOT00000068683.3, NM_133624	2	1	1	guanylate binding protein 2	2:248276795-248293784:1	0.88	0.63	1.49	2.79	5.31	3.92	1.64	2.57	4.17	21.62	7.92	4.47	7.67167	1.89667	0.24723
Prune2	ENSRNOG00000015088	ENSRNOT00000054794.3, XM_017590322	2	1	1	prune homolog 2	1:236676963-236947527:-1	0.22	0.57	0.34	0.48	1.5	1.61	0.29	0.45	0.19	1.11	2.29	1.31	1.38333	0.343333	0.248193
AABR07013288.4	ENSRNOG00000053387	ENSRNOT00000091475.1	1	1	0	no description available	2:231941794-231943497:1	0.34	0	0.04	0	1.42	0.84	0	1.15	0.29	2.38	0.05	2.63	1.22	0.303333	0.248634
Bub1	ENSRNOG00000032778	ENSRNOT00000051783.4	1	1	0	BUB1 mitotic checkpoint serine/threonine kinase	3:120373604-120404910:-1	0.43	0.91	0.7	0.74	2.58	3.8	0.32	1.13	0.48	2.12	2.62	4.08	2.65667	0.661667	0.249059
AABR07044364.1	ENSRNOG00000000787	ENSRNOT00000061299.3, ENSRNOT00000078110.1	2	2	0	RT1 class I histocompatibility antigen, AA alpha chain-like	20:3242470-3249189:1	0.47	0.44	0.32	0.37	1.33	0.86	0	0.97	0.44	2.39	2.19	3.42	1.76	0.44	0.25
Uhrf1	ENSRNOG00000048411	ENSRNOT00000075265.2, ENSRNOT00000083848.1, NM_001008882, XM_017596402, XM_017596403	5	2	3	ubiquitin-like with PHD and ring finger domains 1	9:10739306-10758403:-1	0.48	0.43	1.4	0.57	3.5	4.72	0.06	2.35	0.68	3.72	3.54	5.27	3.55333	0.9	0.253283
Ndufa4l2	ENSRNOG00000031851	ENSRNOT00000045083.4, NM_001271272, XM_017594566	3	1	2	NDUFA4, mitochondrial complex associated like 2	7:70821957-70824085:1	0	0.06	0.53	2.25	0.94	0.07	0	0.23	0.3	1.01	0.15	0	0.736667	0.186667	0.253394
LOC100911730	ENSRNOG00000019215	ENSRNOT00000026079.6, ENSRNOT00000089241.1	2	2	0	CD151 antigen-like	1:214009784-214013765:1	0.79	1.59	0.84	1.78	1.41	7.54	0	0.89	2.28	2.4	4.15	7.88	4.19333	1.065	0.253975
Ube2c	ENSRNOG00000015131	ENSRNOT00000020323.3, ENSRNOT00000082303.1	2	2	0	ubiquitin-conjugating enzyme E2C	3:161236898-161241159:1	0.75	0.82	2.59	0.78	5.06	9.34	0.74	4.47	1.39	8.22	9.62	9.23	7.04167	1.79333	0.254675
Cdca8	ENSRNOG00000031431	ENSRNOT00000048293.4, NM_001025050, XM_008764064	3	1	2	cell division cycle associated 8	5:142911319-142933431:-1	0.34	0.68	1.6	1	3.52	4.23	0.23	2.39	0.89	3.84	5.4	6.01	4	1.02167	0.255417
Rab5al1	100361891	XM_003751377	1	0	1	Rab5a, member RAS oncogene family-like 1	14:72889022-72891156:1	0.47	0	0	0	0	1.39	0	0	0	0.45	0	0	0.306667	0.0783333	0.255435
LOC103690097	103690097	XM_008769583	1	0	1	regulator of G-protein signaling 18-like	13:61421713-61423668:-1	0.44	0	0	0	1.91	0	0.97	0.43	0	2.08	1.08	2.12	1.19833	0.306667	0.255911
AABR07047593.1	ENSRNOG00000006971	ENSRNOT00000009146.3	1	1	0	no description available	5:38922527-38923095:-1	0.47	0.38	0.77	0	1.75	0	0	0.62	0	0	4.2	2.8	1.45833	0.373333	0.256
C3ar1	ENSRNOG00000009211	ENSRNOT00000012216.3, NM_032060, XM_006237314	3	1	2	complement component 3a receptor 1	4:155684027-155690869:-1	0.3	0.13	0.38	1.15	1.34	0.97	0.4	0.4	0.59	1.87	1.53	1.65	1.41833	0.366667	0.258519
Samd9	ENSRNOG00000052444	ENSRNOT00000084021.1	1	1	0	sterile alpha motif domain containing 9	4:28305002-28310178:-1	0.32	0	0.23	0.33	1.21	0.55	0.27	0	0	0.65	0	0.43	0.528333	0.136667	0.258675
Hsph1	ENSRNOG00000000902	ENSRNOT00000001201.7, NM_001011901	2	1	1	heat shock protein family H (Hsp110) member 1	12:6322685-6341898:-1	7.89	5.7	15.35	18.37	42.73	28.97	2.99	16	7.36	45.04	37.61	40.75	35.5783	9.215	0.259006
Pmvk	ENSRNOG00000020696	ENSRNOT00000028095.5, NM_001008352, XM_017590894	3	1	2	phosphomevalonate kinase	2:188784384-188793890:1	14.55	15.38	15.72	70.13	58.04	46.73	4.66	19.51	22.6	43.62	77.73	60.25	59.4167	15.4033	0.259243
AABR07048992.1	ENSRNOG00000032585	ENSRNOT00000041306.5	1	1	0	no description available	5:99031013-99033107:-1	0	0.22	0.2	0.61	0.27	0	0.42	0	0	0.31	1.58	0.45	0.536667	0.14	0.26087
Nfe2	ENSRNOG00000036837	ENSRNOT00000055281.3, XM_006242432, XM_006242433, XM_017595024	4	1	3	nuclear factor, erythroid 2	7:144872741-144880092:-1	0.37	0.54	1.06	4.64	1.96	0.84	0.6	1.11	0.17	3	3.11	1.12	2.445	0.641667	0.26244
Slc41a2	ENSRNOG00000008713	ENSRNOT00000011572.6	1	1	0	solute carrier family 41 member 2	7:26522314-26607861:1	1.29	1.12	1.85	3.71	5.77	4.49	1.38	2.4	0.78	5.75	10.42	3.42	5.59333	1.47	0.262813
Cd180	ENSRNOG00000010266	ENSRNOT00000013768.5, XM_006231871	2	1	1	CD180 molecule	2:32820322-32833125:1	0.39	0.22	0.61	1.16	1.28	1.69	0.58	0.47	0.83	4.04	1.87	1.74	1.96333	0.516667	0.263158
RGD1562394	364129	XM_344225	1	0	1	similar to ribosomal protein L30	14:22031576-22031980:-1	0	0	0.41	0	1.08	0.47	0	0	0	0	0	0	0.258333	0.0683333	0.264516
Trip13	ENSRNOG00000015810	ENSRNOT00000021532.4, ENSRNOT00000081471.1, NM_001011930, XM_008758681	4	2	2	thyroid hormone receptor interactor 13	1:31967982-32012923:1	0.16	0.09	0.29	0.33	1.22	1.58	0.1	0.8	0.41	1.11	1.15	1.6	1.165	0.308333	0.264664
Stmn1	ENSRNOG00000016810	ENSRNOT00000022574.5, ENSRNOT00000076052.2, ENSRNOT00000076736.1, ENSRNOT00000076864.2, NM_017166, XM_017593202	6	4	2	stathmin 1	5:152681142-152686806:1	8.28	7.75	12.92	17.08	43	62.32	12.08	25.37	14.44	54.36	56.01	72.62	50.8983	13.4733	0.264711
Hk3	ENSRNOG00000026235	ENSRNOT00000031935.2, ENSRNOT00000079850.1, NM_022179, XM_006253602, XM_006253603, XM_008771484	6	2	4	hexokinase 3	17:10138041-10152976:1	0.6	0.25	1.07	1.17	1.93	1.8	0.52	1.23	1.33	8.81	3.52	1.64	3.145	0.833333	0.264971
RGD1565987	100359528	XM_006238333	1	0	1	similar to F-box and leucine-rich repeat protein 18	5:98569723-98571614:-1	0.3	0	0.47	0.89	1.04	0.55	0	0.2	0	0	0.35	0.83	0.61	0.161667	0.265027
LOC688637	688637	XM_006254612	1	0	1	similar to WD repeat domain 36	18:25637475-25665801:1	0	1.57	0	0	0	0	0	0	0	5.92	0	0	0.986667	0.261667	0.265203
St8sia1	ENSRNOG00000014018	ENSRNOT00000018999.5, NM_012813	2	1	1	ST8 alpha-N-acetyl-neuraminide alpha-2,8-sialyltransferase 1	4:177065266-177195942:-1	0.27	0.12	0	0.78	0.85	0.81	0.23	0.46	0.16	0.2	1.29	0.73	0.776667	0.206667	0.266094
Dlgap5	ENSRNOG00000010721	ENSRNOT00000015553.5, XM_017599613	2	1	1	DLG associated protein 5	15:24172560-24199417:-1	0.56	0.72	0.54	0.53	1.88	3.07	0.53	1.08	0.4	2.31	3.7	2.89	2.39667	0.638333	0.266342
RGD1559482	ENSRNOG00000048771	ENSRNOT00000074082.1, ENSRNOT00000085222.1, NM_001168285	3	2	1	similar to immunoglobulin superfamily, member 7	10:104952458-104957149:1	1.43	0.68	3.97	8.38	10.29	6.28	1.83	3.66	3.15	14.98	7.3	8.02	9.20833	2.45333	0.266425
Capg	ENSRNOG00000013668	ENSRNOT00000018562.4, XM_006236661, XM_006236662, XM_006236663, XM_017592537, XM_017592538, XM_017592539, XM_017592540, XM_017592541	9	1	8	capping actin protein, gelsolin like	4:100407687-100419447:1	1.65	1.28	2.79	5.81	8.83	6.34	2.01	2.38	3.49	14.91	7.71	7.41	8.50167	2.26667	0.266614
Anln	ENSRNOG00000014343	ENSRNOT00000019601.8, ENSRNOT00000071846.2, XM_008766019, XM_008766020	4	2	2	anillin, actin binding protein	8:23336455-23397122:-1	0.1	0.32	0.3	0.19	0.86	1.41	0.25	0.52	0.33	1.9	1.11	1.34	1.135	0.303333	0.267254
Nxpe5	ENSRNOG00000031343	ENSRNOT00000060035.3, ENSRNOT00000060048.5, XM_006249028	3	2	1	neurexophilin and PC-esterase domain family, member 5	12:19428950-19439289:-1	1.1	0.78	1.06	2.56	6.27	3.36	1.82	1.21	1.23	5.75	3.88	5.11	4.48833	1.2	0.26736
Hba-a2/ENSRNOG00000047321	ENSRNOG00000047321	ENSRNOT00000048977.3, NM_001007722	2	1	1	hemoglobin alpha, adult chain 2	10:15589364-15590207:-1	234.56	202.91	586.52	1243.45	1540.47	1156.6	102.89	657.16	343.32	1695.76	1503.64	800.88	1323.47	354.56	0.267902
LOC100911238/ENSRNOG00000048470	ENSRNOG00000048470	ENSRNOT00000073155.2	1	1	0	proteasome maturation protein-like	12:8746855-8759599:-1	0.64	0	0	0.67	0	1.71	0	0	0	0	0	0	0.396667	0.106667	0.268908
Hbb-b1	361619	NM_198776, XM_006229913	2	0	2	hemoglobin, beta adult major chain	1:168945567-168953023:1	45.79	44.27	108.45	255.1	318.15	213.99	25.4	129.33	80	353.69	293.48	174.78	268.198	72.2067	0.269229
Gins3	ENSRNOG00000011863	ENSRNOT00000015795.5, NM_001107408	2	1	1	GINS complex subunit 3	19:9835113-9843649:-1	0.11	0.36	0.55	0.28	1.03	1.19	0.1	0.66	0.28	1.73	1.54	1.87	1.27333	0.343333	0.269634
Fancd2	ENSRNOG00000061085	ENSRNOT00000082618.1, NM_001001719	2	1	1	FA complementation group D2	4:145489869-145551479:1	0.17	0.47	0.51	0.36	1.64	2.05	0.36	0.89	0.22	1.26	1.6	2.78	1.615	0.436667	0.270382
Cenpo	ENSRNOG00000050111	ENSRNOT00000070979.2, XM_003750123, XM_006239855, XM_008764544, XM_008764545, XM_008764546	6	1	5	centromere protein O	6:28650065-28663199:-1	0.82	0.25	0.7	0.72	1.96	2.77	0.3	0.62	1.25	1.87	3.85	3.33	2.41667	0.656667	0.271724
Gapt	ENSRNOG00000026989	ENSRNOT00000039720.2, XM_006231916, XM_006231917	3	1	2	Grb2-binding adaptor protein, transmembrane	2:41869556-41871858:-1	0.54	0.2	0.46	0.74	1.5	1.21	0.14	0.74	0.65	3.67	1.28	1.62	1.67	0.455	0.272455
Rmi2	ENSRNOG00000021902	ENSRNOT00000033122.4	1	1	0	RecQ mediated genome instability 2	10:4905210-4910305:-1	0	0	1.04	0	1.57	1.7	0	1.58	0	2.04	1.2	3.08	1.59833	0.436667	0.273201
Plk1	ENSRNOG00000018815	ENSRNOT00000025629.7, NM_017100	2	1	1	polo-like kinase 1	1:192115990-192125969:1	0.21	0.5	0.57	0.51	2.19	3.24	0.64	1.45	0.69	2.61	3.04	3.25	2.47333	0.676667	0.273585
Hba-a3	ENSRNOG00000045989	ENSRNOT00000052292.4	1	1	0	hemoglobin alpha, adult chain 3	10:15577249-15577977:-1	1.69	1.12	0	4.85	5.31	0	0.75	0	0	0	0	2.83	2.165	0.593333	0.274057
Axl	ENSRNOG00000020716	ENSRNOT00000028131.6, ENSRNOT00000028132.2, ENSRNOT00000078668.1, NM_001013147, NM_031794	5	3	2	Axl receptor tyrosine kinase	1:82550892-82580761:-1	4.07	3.02	5.29	10.57	14.9	13.61	3.94	4.05	5.55	21.83	18.02	15.57	15.75	4.32	0.274286
LOC102551177	102551177	XM_017590144, XM_017590145	2	0	2	uncharacterized LOC102551177	1:116754595-116776982:-1	0.17	0	0	0	0	0	0.23	0.23	0	0.58	1.2	0.51	0.381667	0.105	0.275109
Plekha4	ENSRNOG00000020942	ENSRNOT00000028423.5, NM_199101, XM_006229071, XM_006229072	4	1	3	pleckstrin homology domain containing A4	1:101517896-101540802:1	1.12	1.38	2.96	3.78	8.88	3.77	1.23	3.32	3.04	11.7	12.18	7.12	7.905	2.175	0.275142
Emb	ENSRNOG00000060329	ENSRNOT00000079907.1, ENSRNOT00000085576.1, NM_053719	3	2	1	embigin	2:49682763-49733475:1	1.07	1.2	1.77	4.16	6.2	5.96	1.74	1.62	1.6	7.32	4.59	4.45	5.44667	1.5	0.275398
Gbp4	ENSRNOG00000028768	ENSRNOT00000022648.5, NM_001305261, XM_006233424	3	1	2	guanylate binding protein 4	2:248249470-248263104:1	0.11	0	0.5	0.53	0.71	0.58	0.2	0.18	0.22	1.21	0.54	0.81	0.73	0.201667	0.276256
RGD1565785	ENSRNOG00000003748	ENSRNOT00000004977.4	1	1	0	similar to chromosome X open reading frame 21	X:54390733-54409466:1	0	0.16	0.82	1.51	1.6	2.04	0.36	1.12	0.12	1.21	0.82	2.12	1.55	0.43	0.277419
AABR07007000.1	ENSRNOG00000013993	ENSRNOT00000045642.4	1	1	0	transcription factor 7 like 2	1:276011416-276012351:-1	0	0.71	0	2.35	0.96	0	0	0	0.82	0.06	0	2.14	0.918333	0.255	0.277677
Rad51	ENSRNOG00000037302	ENSRNOT00000056432.2, XM_006234784	2	1	1	RAD51 recombinase	3:110918243-110942917:1	0.22	0.26	1.15	0.84	2.97	3.1	0.26	2.7	0.52	3.08	3.42	4.97	3.06333	0.851667	0.27802
Slc16a11	ENSRNOG00000018748	ENSRNOT00000025372.7, ENSRNOT00000067128.3, NM_001105797, XM_006246649, XM_017597096, XM_017597097	6	2	4	solute carrier family 16, member 11	10:56824206-56826480:1	3.76	2.82	5.07	18.38	20.48	15.6	4.53	8.74	4.45	16.3	20.46	14.38	17.6	4.895	0.278125
AABR07031193.1	ENSRNOG00000011300	ENSRNOT00000015363.7, ENSRNOT00000092814.1, ENSRNOT00000092846.1, ENSRNOT00000093089.1	4	4	0	laminin subunit alpha 3	18:3705916-3940838:1	0.76	0.86	7.01	16.21	9.02	8.96	0.39	6.64	3.16	10.78	12.14	10.38	11.2483	3.13667	0.278856
Cd84	ENSRNOG00000022884	ENSRNOT00000050547.5, ENSRNOT00000078162.1, XM_008769753, XM_008769754, XM_008769755, XM_008769756, XM_008769757, XM_017598906, XM_017598907	9	2	7	CD84 molecule	13:90260783-90277668:1	0.57	0.25	0.25	1.57	1.29	0.86	0	0.61	0.59	1.66	2.09	0.66	1.355	0.378333	0.279213
Cd5l	ENSRNOG00000023068	ENSRNOT00000057022.3	1	1	0	Cd5 molecule-like	2:186685104-186696117:1	30.32	14.28	28.77	81.4	117.53	77.5	28.52	40.27	41.63	174.46	114.45	92.34	109.613	30.6317	0.279452
Lss	ENSRNOG00000054549	ENSRNOT00000078412.1, ENSRNOT00000081903.1, ENSRNOT00000084053.1, ENSRNOT00000085270.1	4	4	0	lanosterol synthase	20:12842884-12870497:-1	13.95	20.06	12.72	82.03	47.83	50.51	38.52	9.72	15.48	56.3	86.18	72.33	65.8633	18.4083	0.279493
Fcna	ENSRNOG00000017063	ENSRNOT00000023022.6, NM_031348, XM_008761614	3	1	2	ficolin A	3:2850006-2853207:-1	12.54	9.2	13.32	40.95	43.6	43.15	10.1	17.4	18.67	57.8	55.05	49.76	48.385	13.5383	0.279804
Zscan22	ENSRNOG00000031113	ENSRNOT00000026305.2	1	1	0	zinc finger and SCAN domain containing 22	1:65677621-65681440:-1	0	0.37	0.25	1.05	0.69	1.01	0.68	0.57	0.58	1.87	1.37	2.76	1.45833	0.408333	0.28
Trim59	ENSRNOG00000010515	ENSRNOT00000013987.3, NM_001108945, XM_006232485	3	1	2	tripartite motif-containing 59	2:165629916-165640708:-1	0.38	0.37	0.72	0.59	2.09	2.5	0.22	0.4	0.36	1.01	1.33	1.21	1.455	0.408333	0.280641
Fcgr1a	ENSRNOG00000021199	ENSRNOT00000028780.4, ENSRNOT00000082450.1, NM_001100836	3	2	1	Fc fragment of IgG receptor Ia	2:198430536-198439453:-1	1.34	1.71	2.63	7.31	8.27	6.71	1.21	3.41	3.71	10.66	9.76	7.19	8.31667	2.335	0.280762
Tonsl	ENSRNOG00000014703	ENSRNOT00000019754.4, XM_008765587, XM_008765588	3	1	2	tonsoku-like, DNA repair protein	7:117690513-117703139:-1	0.15	0.15	0.57	0.5	0.8	1.2	0.07	0.63	0.26	1.24	1.5	1.27	1.085	0.305	0.281106
AABR07037356.1	ENSRNOG00000048990	ENSRNOT00000072722.2	1	1	0	no description available	X:19384166-19386541:-1	0.63	0.41	0.27	0.58	0.27	1.1	0.02	0.07	0.02	0.12	1.26	1.72	0.841667	0.236667	0.281188
Apoa4	ENSRNOG00000055909	ENSRNOT00000080658.1, NM_012737	2	1	1	apolipoprotein A4	8:50536983-50539371:1	56.96	47.09	99.6	179.16	286.27	324.85	29.94	188.49	104.84	389.05	362.65	331.51	312.248	87.82	0.281251
Knstrn	ENSRNOG00000009334	ENSRNOT00000012454.5, NM_001004264, XM_006234757, XM_006234758	4	1	3	kinetochore-localized astrin/SPAG5 binding protein	3:110618465-110638024:1	0.48	0.66	0.92	0.88	2.98	4.13	1.49	1.54	1.35	3.23	6.7	4.97	3.815	1.07333	0.281346
Akr1c3	ENSRNOG00000017531	ENSRNOT00000023739.5, NM_138510	2	1	1	aldo-keto reductase family 1, member C3	17:69761126-69778021:1	0	0.19	0.17	0.97	0.81	0.24	0.15	0.24	0.3	1.06	0.65	0	0.621667	0.175	0.281501
Cyp2c7	ENSRNOG00000021405	ENSRNOT00000040325.5, NM_017158, XM_008759609	3	1	2	cytochrome P450, family 2, subfamily c, polypeptide 7	1:148053759-148119979:-1	2.48	3.44	7.22	4.04	34.83	18.29	6.11	3.18	9.01	25.62	20.19	8.57	18.59	5.24	0.281872
Nusap1	ENSRNOG00000004921	ENSRNOT00000052312.4, ENSRNOT00000081934.1, XM_006234768, XM_006234769, XM_006234770, XM_008762101, XM_008762102	7	2	5	nucleolar and spindle associated protein 1	3:111422436-111452404:1	0.82	1.33	1.14	0.6	4.09	6.51	1.27	2.01	1.52	4.99	5.43	7	4.77	1.34833	0.282669
Fdft1	ENSRNOG00000021314	ENSRNOT00000032089.4	1	1	0	farnesyl diphosphate farnesyl transferase 1	15:46339249-46367302:-1	13.87	20.53	19.08	128.36	68.69	55.37	45.36	11.25	24.55	64.11	75.53	84.16	79.37	22.44	0.282726
Acsbg1	ENSRNOG00000011381	ENSRNOT00000016104.4, ENSRNOT00000088208.1, NM_134389, XM_008766203, XM_008766204, XM_017595431, XM_017595433	7	2	5	acyl-CoA synthetase bubblegum family member 1	8:59184111-59230116:-1	1.5	1.57	1.34	3.19	6.37	4.77	1.79	1.39	2.11	8.12	5.53	6.22	5.7	1.61667	0.283626
Rpl9	ENSRNOG00000028449	ENSRNOT00000052231.4	1	1	0	ribosomal protein L9	1:77829711-77830399:-1	0	0	0.19	0	0.22	0.02	0.01	5.36	4.94	14.94	13.77	8.07	6.17	1.75	0.28363
Pld4	ENSRNOG00000028566	ENSRNOT00000029017.3	1	1	0	phospholipase D family, member 4	6:137323713-137331231:1	3.27	2.19	3.23	9.21	14.12	8.86	2.44	4.15	6.55	20.13	13.9	10.57	12.7983	3.63833	0.284282
RGD1560925	ENSRNOG00000011042	ENSRNOT00000014921.6, ENSRNOT00000056434.3	2	2	0	similar to 2610034M16Rik protein	9:105531195-105655471:-1	0	0	0.68	0.3	0.9	1.28	0	0	0.51	0.65	1.01	0.04	0.696667	0.198333	0.284689
Parpbp	ENSRNOG00000004682	ENSRNOT00000006249.5, ENSRNOT00000065899.3, NM_001166676, XM_006241188, XM_006241189, XM_006241190, XM_008765211, XM_017594559, XM_017594560, XM_017594561	10	2	8	PARP1 binding protein	7:28655513-28702143:-1	0.27	0.56	0.45	0.76	1.82	2.1	0.08	0.65	0.4	0.83	1.24	1.71	1.41	0.401667	0.28487
Mcm3	ENSRNOG00000012543	ENSRNOT00000017081.7	1	1	0	minichromosome maintenance complex component 3	9:26914057-26932201:-1	0.44	0.47	2.46	0.93	4.82	6.5	0.51	4.8	1.06	7.3	5.82	8.82	5.69833	1.62333	0.284879
Diexf	305076	XM_006250482	1	0	1	digestive organ expansion factor homolog (zebrafish)	13:111828360-111849631:-1	0	0.17	0	0	0	0.91	1.1	0.42	0	1.31	1.54	2.17	0.988333	0.281667	0.284992
LOC681290	681290	XM_017600722	1	0	1	uncharacterized LOC681290	17:47701268-47703634:-1	0	0	0.28	0.37	0.55	0.45	0.46	0.23	0	0.72	0.3	1	0.565	0.161667	0.286136
Kif11	ENSRNOG00000056069	ENSRNOT00000079726.1	1	1	0	kinesin family member 11	1:256035866-256088299:1	0.38	0.68	0.44	0.71	1.7	3.01	0.28	1.12	0.36	1.39	2.37	2.19	1.895	0.543333	0.286719
Smim18	ENSRNOG00000049689	ENSRNOT00000074543.1	1	1	0	small integral membrane protein 18	16:62153792-62154079:1	0	0	0	1.17	0	1.48	0.76	0	0	0	0	0	0.441667	0.126667	0.286792
LOC102546864	ENSRNOG00000022426	ENSRNOT00000033038.6	1	1	0	uncharacterized LOC102546864	12:17321616-17322608:-1	0.41	0	0.19	0.6	1.17	0.43	0	0.34	0.29	1.11	0.58	0.37	0.71	0.205	0.288732
AC242454.1	ENSRNOG00000060519	ENSRNOT00000081194.1	1	1	0	no description available	KL568162.1:4374487-4374702:1	6.14	1.51	5.45	1.91	14.93	12.12	0	4.07	2.64	8.31	22.02	9.24	11.4217	3.30167	0.28907
RGD1305645	ENSRNOG00000023576	ENSRNOT00000036990.6	1	1	0	similar to RIKEN cDNA 1500015O10	9:50526811-50548046:1	0	0.6	1.1	1.47	1.96	1.59	0.14	0.42	0.72	1.48	1.06	2.73	1.715	0.496667	0.289602
Ccl6	ENSRNOG00000030021	ENSRNOT00000045867.3, NM_001004202	2	1	1	chemokine (C-C motif) ligand 6	10:70798118-70802750:-1	30.68	19.8	28.85	79.09	115.76	88.22	45.78	33.93	32.65	164.72	104.79	108.58	110.193	31.9483	0.28993
Edar	ENSRNOG00000028598	ENSRNOT00000030348.6, NM_001191899	2	1	1	ectodysplasin-A receptor	20:28181194-28214990:-1	0.33	0.33	1.28	3.99	1.36	3.19	0.59	1.15	0.9	2.63	1.74	2.85	2.62667	0.763333	0.290609
Acly	ENSRNOG00000016924	ENSRNOT00000023447.6, ENSRNOT00000043172.4, ENSRNOT00000077579.1	3	3	0	ATP citrate lyase	10:88392248-88442845:-1	8.12	8.03	18.11	46.67	32.76	37.69	9.82	15.35	10.26	32.85	47.68	41.95	39.9333	11.615	0.29086
Ddc	ENSRNOG00000004327	ENSRNOT00000005851.6, ENSRNOT00000057051.4, ENSRNOT00000073892.3, XM_006251474, XM_006251475, XM_008770251, XM_008770252, XM_008770253, XM_008770254, XM_008770255	10	3	7	dopa decarboxylase	14:91926041-91996816:-1	4.87	6.16	16.15	44.13	33.74	33.36	1.16	21.03	12.39	29.66	36.75	34.59	35.3717	10.2933	0.291005
Afm	ENSRNOG00000002878	ENSRNOT00000060535.4, NM_172320	2	1	1	afamin	14:19079601-19132169:-1	111.16	116.64	219.51	544.61	637.66	620.28	64.2	434.58	243.33	736.2	793.64	753.69	681.013	198.237	0.291091
Pigr	ENSRNOG00000004405	ENSRNOT00000005853.5, ENSRNOT00000087664.1, ENSRNOT00000088449.1, NM_012723	4	3	1	polymeric immunoglobulin receptor	13:47564176-47592093:1	12.61	6.06	11.43	16.72	43.81	24.38	7.28	23.56	12.52	80.44	61.21	25.26	41.97	12.2433	0.291716
Xkr5	ENSRNOG00000028636	ENSRNOT00000032368.5, NM_001012228	2	1	1	XK related 5	16:75744786-75762694:1	0.26	0.22	0.2	0.04	1	1.13	0.25	0.51	0.26	0.67	1.12	1.86	0.97	0.283333	0.292096
Arap2	ENSRNOG00000056826	ENSRNOT00000031638.4, ENSRNOT00000082599.1, ENSRNOT00000086646.1, ENSRNOT00000090271.1	4	4	0	ArfGAP with RhoGAP domain, ankyrin repeat and PH domain 2	14:48726045-48922983:1	0.69	0.99	1.14	1.29	3.66	7.17	0.71	1.15	1.04	1.49	1.07	4.89	3.26167	0.953333	0.292284
Ptpro	ENSRNOG00000006231	ENSRNOT00000040576.3, NM_017336, XM_006237571, XM_006237572, XM_017592851	5	1	4	protein tyrosine phosphatase, receptor type, O	4:171409565-171461571:1	0.3	0.26	0.57	1.39	1.23	0.99	0.45	0.64	0.29	1.26	2	1.71	1.43	0.418333	0.292541
LOC685275	685275	XM_017598622, XM_017598623, XM_017598624	3	0	3	similar to paired immunoglobin-like type 2 receptor beta	12:20307408-20333021:-1	0.52	0.25	0.27	1.44	1	1.63	0.55	0.46	0	0.75	1.18	1	1.16667	0.341667	0.292857
Paqr9	ENSRNOG00000032374	ENSRNOT00000049729.3	1	1	0	progestin and adipoQ receptor family member 9	8:103337472-103339768:1	4.85	4.09	12.73	17.29	30.86	25.36	1.34	20.91	3.69	27.3	30.51	31.25	27.095	7.935	0.292858
Pkp3	ENSRNOG00000015152	ENSRNOT00000020864.4, NM_001106315, XM_006230531, XM_008759982	4	1	3	plakophilin 3	1:213886775-213897783:1	0.76	0.96	1.56	3.64	3.27	3.22	0.2	1.59	1.75	5.27	5.27	2.55	3.87	1.13667	0.293712
LOC102555951	102555951	XM_006247941, XM_006247942	2	0	2	brain-specific angiogenesis inhibitor 1-associated protein 2-like	10:109161505-109163851:1	1.02	0	1.94	0	0.67	0	0.6	1.33	0	7.87	5.52	2.58	2.77333	0.815	0.29387
Kif20b	ENSRNOG00000018929	ENSRNOT00000054753.3, ENSRNOT00000085880.1, XM_006231281, XM_006231283, XM_006231284, XM_006231286, XM_008760329, XM_017589297	8	2	6	kinesin family member 20B	1:253226079-253275519:1	0.24	0.32	0.19	0.17	0.78	1.49	0.38	0.45	0.08	0.94	1.25	1.01	0.94	0.276667	0.294326
Ms4a6a	ENSRNOG00000020991	ENSRNOT00000033795.6	1	1	0	membrane spanning 4-domains A6A	1:227919301-227932603:-1	1.07	0.26	1.1	1.87	4.02	2.75	1.02	0.64	0.95	3.67	2.59	2.17	2.845	0.84	0.295255
Myo1h	687866	XM_008769393	1	0	1	myosin IH	12:48025946-48095967:-1	0.24	0	0.42	0.77	0.88	0.7	0.24	0.25	0.32	0.74	0.84	1.04	0.828333	0.245	0.295775
Hmgn5	ENSRNOG00000049192	ENSRNOT00000071650.2	1	1	0	high mobility group nucleosome binding domain 5	X:80134557-80142902:-1	0.82	0	0	0	0.66	0.69	0	0	0	0	0	1.42	0.461667	0.136667	0.296029
Clec4a3	ENSRNOG00000010018	ENSRNOT00000013308.5, NM_001005891	2	1	1	C-type lectin domain family 4, member A3	4:155913366-155923079:-1	2.43	1.37	3.29	10.04	10.38	7.59	2.7	1.36	3.87	10.09	6	6.54	8.44	2.50333	0.296603
LOC100910990/ENSRNOG00000050864	ENSRNOG00000050864	ENSRNOT00000026657.7	1	1	0	copine-1-like	3:151616037-151625644:-1	0.32	5.07	0.2	0.23	6.24	6.29	0.02	0.23	0.24	7.32	0.3	0.11	3.415	1.01333	0.29673
LOC103692784	103692784	XM_008765193	1	0	1	cytochrome P450 4F5-like	7:14771799-14774652:1	0.17	0	0	0.55	0.34	0.15	0	0.75	0	0.92	1.14	0	0.516667	0.153333	0.296774
Timd4	497891	XM_006246172, XM_006246173, XM_008767718, XM_008767720, XM_008767721	5	0	5	T-cell immunoglobulin and mucin domain containing 4	10:31880835-31915355:1	0.47	0.24	0.29	0.9	1.78	0.89	0.21	0.82	0.69	2.75	1.35	1.49	1.52667	0.453333	0.296943
Tmtc4	ENSRNOG00000014310	ENSRNOT00000019602.7, ENSRNOT00000078424.1, XM_006252523, XM_006252524	4	2	2	transmembrane and tetratricopeptide repeat containing 4	15:109339564-109394905:-1	0.57	0.53	2.7	3.39	4.55	6.28	0.19	2.78	1.48	4.39	5.07	4.09	4.62833	1.375	0.297083
Ovol3/ENSRNOG00000024880	ENSRNOG00000024880	ENSRNOT00000041301.2	1	1	0	ovo-like zinc finger 3	1:91038886-91041121:1	0.25	0.12	0.77	1.54	1.26	1	0.11	0.81	0.3	1.04	2.21	0.88	1.32167	0.393333	0.297604
Ovol3/ENSRNOG00000047959	ENSRNOG00000047959	ENSRNOT00000072570.2	1	1	0	ovo-like zinc finger 3	1:88688299-88690534:-1	0.25	0.12	0.77	1.54	1.26	1	0.11	0.81	0.3	1.04	2.21	0.88	1.32167	0.393333	0.297604
Col27a1	ENSRNOG00000007657	ENSRNOT00000010333.3, XM_006238245, XM_017593250	3	1	2	collagen, type XXVII, alpha 1	5:79055521-79170765:1	0.8	0.88	4.76	4.63	7.7	7.42	0.56	5.79	2.08	11.32	8.91	9.94	8.32	2.47833	0.297877
Apobec1	ENSRNOG00000015411	ENSRNOT00000020735.5, XM_006237290, XM_006237291, XM_006237292, XM_006237293, XM_008763219, XM_017592483, XM_017592484	8	1	7	apolipoprotein B mRNA editing enzyme catalytic subunit 1	4:155386709-155401480:-1	1.13	2	1.86	10.84	5.59	7.75	1.92	3.85	2.79	4.61	9.84	6.76	7.565	2.25833	0.298524
AC105662.1	ENSRNOG00000030447	ENSRNOT00000041753.5	1	1	0	no description available	5:173148884-173149276:1	0	0.58	0	0	0.4	0	0	0	0	0.42	0	1.12	0.323333	0.0966667	0.298969
Crp	ENSRNOG00000000053	ENSRNOT00000000058.6, ENSRNOT00000091089.1, NM_017096	3	2	1	C-reactive protein	13:91080448-91081358:1	457.07	504.99	388.4	1330.54	1546.67	1254.04	281.47	723.22	439.15	1649.2	2306.65	1228.43	1552.59	465.717	0.299961
St8sia6	ENSRNOG00000051684	ENSRNOT00000089807.1, NM_213624	2	1	1	ST8 alpha-N-acetyl-neuraminide alpha-2,8-sialyltransferase 6	17:80960785-81002830:-1	0	0.16	0.08	0.46	0.73	0.21	0.43	0.44	0.27	1.03	1.84	0.32	0.765	0.23	0.300654
Snca	ENSRNOG00000008656	ENSRNOT00000039247.4, NM_019169, XM_006236591, XM_017592500	4	1	3	synuclein alpha	4:90803196-90882613:-1	0.16	0	0.18	1.17	0.86	0.7	0	0.43	0.48	0.92	0.14	0.35	0.69	0.208333	0.301932
Dio1	ENSRNOG00000061237	ENSRNOT00000091521.1, NM_001324210, NM_021653	3	1	2	iodothyronine deiodinase 1	5:126894837-126911532:-1	34.36	63.99	136.11	219.14	189.41	164.46	6.28	86.31	69.5	264.7	278.56	196.18	218.742	66.0917	0.302145
Hist1h2af	ENSRNOG00000022146	ENSRNOT00000022965.2, NM_001024282	2	1	1	histone cluster 1 H2A family member F	17:43627237-43627629:-1	0	0	0	0	0.3	0.25	0.82	0	0	1.65	0.51	0	0.451667	0.136667	0.302583
Tent5c	ENSRNOG00000015222	ENSRNOT00000020401.4	1	1	0	terminal nucleotidyltransferase 5C	2:202798198-202816562:-1	0.99	0.56	1.74	2.8	4.74	2.39	1.09	0.89	2.35	6.72	6.79	1.71	4.19167	1.27	0.302982
Nsdhl	ENSRNOG00000057814	ENSRNOT00000091154.1, NM_001009399, XM_017602022	3	1	2	NAD(P) dependent steroid dehydrogenase-like	X:152933126-152963190:1	42.7	30.56	107.59	200.52	183.92	165.26	25.09	88.75	39.25	160.76	182.61	204.32	182.898	55.6567	0.304304
Sectm1b	ENSRNOG00000036673	ENSRNOT00000054932.4, NM_199082, XM_006247879, XM_006247880, XM_006247881, XM_006247882, XM_006247884	7	1	6	secreted and transmembrane 1B	10:110251363-110253528:-1	2.79	2.4	6.3	15.51	17.34	13.93	2.04	12.64	4.84	17.34	21.2	16.48	16.9667	5.16833	0.304617
Rgs18	ENSRNOG00000003959	ENSRNOT00000005324.4, NM_001047084, XM_008769548	3	1	2	regulator of G-protein signaling 18	13:61565483-61591139:-1	2.25	1.02	1.17	5.68	5.33	6.58	0.38	2.33	2.2	5.24	3.32	4.52	5.11167	1.55833	0.304858
LOC100909688	100909688	XM_008760827, XM_017591214, XM_017591215, XM_017591216	4	0	4	zinc finger protein 43-like	2:86468726-86477409:-1	0	0.33	0.43	0.87	1.14	0.75	0.12	0.5	0.13	0.67	0.37	1.15	0.825	0.251667	0.305051
Zbtb26	ENSRNOG00000009346	ENSRNOT00000012433.5, XM_006234082, XM_017591851	3	1	2	zinc finger and BTB domain containing 26	3:21687933-21697945:-1	0.32	0.17	1.05	1.3	1.12	1.68	0.6	0.44	0.56	2.25	2.01	1.89	1.70833	0.523333	0.306341
Irx1	ENSRNOG00000033609	ENSRNOT00000044690.4, NM_001107331	2	1	1	iroquois homeobox 1	1:33910912-33916741:1	0.13	0.39	0.44	0.38	0.9	0.63	0.07	0.36	0	1.13	0.93	0.56	0.755	0.231667	0.306843
Ldlr	ENSRNOG00000009946	ENSRNOT00000013496.3, NM_175762	2	1	1	low density lipoprotein receptor	8:22750425-22773305:1	7.94	10.76	21.5	44.37	35.17	21.98	2.49	15.6	6.27	36.99	38.62	33.12	35.0417	10.76	0.307063
LOC100364500	ENSRNOG00000048951	ENSRNOT00000048535.4, ENSRNOT00000082052.1, XM_006255892	3	2	1	RT1 class I, locus CE11-like	20:2704153-2707111:-1	0.55	0.83	0.29	0.98	1.69	1.26	0	0.89	0.33	2.61	2	0.87	1.56833	0.481667	0.30712
Cish	ENSRNOG00000029543	ENSRNOT00000040056.4, NM_031804	2	1	1	cytokine inducible SH2-containing protein	8:116054547-116059494:1	0.67	1.7	3.54	23.77	3.76	5.8	0.44	4.48	2.33	5.03	3.64	0.82	7.13667	2.19333	0.307333
Fancg	ENSRNOG00000057945	ENSRNOT00000078082.1, XM_017593721	2	1	1	Fanconi anemia, complementation group G	5:58448060-58456416:-1	0.18	0.52	0.74	0.93	1.8	1.66	0.29	0.84	0.39	1.52	1.46	2.24	1.60167	0.493333	0.308012
Ccr5	ENSRNOG00000049115	ENSRNOT00000075564.2, ENSRNOT00000082774.1, NM_053960	3	2	1	C-C motif chemokine receptor 5	8:133210484-133215599:1	0.56	0.45	0.67	1.59	1.96	1.58	0.16	0.54	0.85	2.3	1.02	2.03	1.74667	0.538333	0.308206
LOC100911353	100911353	XM_008759427	1	0	1	uncharacterized LOC100911353	1:99050986-99052373:-1	1.4	0.4	0.14	12.04	0	0.16	0	1.22	1.25	0.2	1.84	0	2.37333	0.735	0.309691
Aldh1l2	ENSRNOG00000008586	ENSRNOT00000059639.5, NM_001191778	2	1	1	aldehyde dehydrogenase 1 family, member L2	7:26375866-26425838:1	2.63	3.57	9.25	10.42	18.64	25.08	0.76	20.03	4.08	15.66	34.32	26.06	21.6967	6.72	0.309725
Lcmt1	ENSRNOG00000014565	ENSRNOT00000019640.4, NM_199405, XM_006230191	3	1	2	leucine carboxyl methyltransferase 1	1:193335669-193391615:1	12	10.52	12.95	46.22	33.39	31.86	12.57	16.4	15.33	45.3	51.75	49	42.92	13.295	0.309762
Srd5a1	ENSRNOG00000017601	ENSRNOT00000023659.6, NM_017070	2	1	1	steroid 5 alpha-reductase 1	1:36320504-36354694:1	33.9	43.46	78.74	180.36	191.82	183.05	4.69	76.71	29.17	98	112.06	94.39	143.28	44.445	0.310197
LOC100911917/100911917	100911917	XM_003749430	1	0	1	mediator of RNA polymerase II transcription subunit 22-like	3:4861753-4867005:-1	0.14	0.41	0.44	0	1.85	0	0	0	0	0.01	0	1.33	0.531667	0.165	0.310345
Prkcb	ENSRNOG00000012061	ENSRNOT00000016418.6, ENSRNOT00000016442.8, ENSRNOT00000078705.1, NM_001172305, NM_012713, XM_017588799	6	3	3	protein kinase C, beta	1:192233780-192569544:1	0.08	0.1	0.29	0.53	1.07	0.97	0.34	0.29	0.52	1.27	0.81	0.57	0.87	0.27	0.310345
Gypa	688972	XM_001069014, XM_006255409, XM_006255410	3	0	3	glycophorin A	19:31117630-31131058:-1	0.45	0.75	3.69	1.74	3.73	4.68	0	2.28	0.76	9.16	1.7	4.54	4.25833	1.32167	0.310372
Cd4	ENSRNOG00000016294	ENSRNOT00000021915.2, NM_012705, XM_006237331, XM_006237333, XM_008763280	5	1	4	Cd4 molecule	4:157383052-157408176:-1	4.87	3.83	5.66	17.96	18.52	14.49	5.13	5.24	8.7	19.57	18.95	18.05	17.9233	5.57167	0.310861
Csad	ENSRNOG00000011573	ENSRNOT00000016205.6, ENSRNOT00000079678.1, NM_001134454, XM_006242438, XM_006242439, XM_008765782, XM_017595076	7	2	5	cysteine sulfinic acid decarboxylase	7:143781747-143793970:-1	12.53	17.52	37.42	131.08	79.72	82.71	5.76	80.2	67.28	106.83	206.49	102.53	118.227	36.785	0.31114
Rarres1	ENSRNOG00000037853	ENSRNOT00000057504.2, NM_001014790	2	1	1	retinoic acid receptor responder 1	2:164650722-164684982:-1	12.98	9.11	11.59	57.08	63.84	44.09	11.96	17.03	41.69	71.65	52.81	44.47	55.6567	17.3933	0.312511
Vars1	25009	NM_053292	1	0	1	valyl-tRNA synthetase 1	20:4994448-5008259:1	0	0	0	3.43	0.01	0	1.1	0	0.41	0.03	0	1.36	0.805	0.251667	0.312629
AABR07029470.2	ENSRNOG00000058024	ENSRNOT00000082896.1	1	1	0	no description available	10:29806895-29807113:1	0	0	2.34	1.01	0	6.77	0	1.3	0	1.06	0	2.77	1.935	0.606667	0.313523
Ptgs1	ENSRNOG00000007415	ENSRNOT00000010218.5, NM_017043, XM_006234063	3	1	2	prostaglandin-endoperoxide synthase 1	3:15560723-15582339:1	3.56	2.54	4.51	10.6	13.4	11.15	4.68	5.6	5.89	23.09	13.4	13.77	14.235	4.46333	0.313546
Kif4a	ENSRNOG00000038035	ENSRNOT00000003789.7, ENSRNOT00000078233.1, XM_006257113, XM_006257114	4	2	2	kinesin family member 4A	X:70461712-70561084:1	0.33	0.29	0.18	0.2	1.2	1.34	0.56	0.74	0.39	1.38	2.15	1.67	1.32333	0.415	0.313602
Mcm5	ENSRNOG00000014336	ENSRNOT00000064731.2, ENSRNOT00000084271.1, NM_001106170, XM_017601204	4	2	2	minichromosome maintenance complex component 5	19:14523570-14560830:1	0.26	0.68	3.99	1.01	6.1	7.66	0.21	7.24	0.66	7.98	7.75	11.06	6.92667	2.17333	0.313763
Bdh1	ENSRNOG00000001736	ENSRNOT00000002366.5, NM_053995, XM_006248478, XM_008768691	4	1	3	3-hydroxybutyrate dehydrogenase, type 1	11:72578925-72613924:-1	17.88	16.64	123.03	139.51	236.53	217.19	7.99	197.38	119.47	300.19	370.58	270.13	255.688	80.3983	0.314439
Sc5d	ENSRNOG00000008305	ENSRNOT00000011284.5, NM_053642, XM_017595406	3	1	2	sterol-C5-desaturase	8:46528066-46537014:-1	43.15	47.51	48.21	115.92	131.41	153.28	46.31	53.5	34.38	136.55	160.56	170.56	144.713	45.51	0.314484
Glrb	ENSRNOG00000010199	ENSRNOT00000014170.4, NM_053296	2	1	1	glycine receptor, beta	2:179771149-179841130:-1	2.34	3.02	2.48	9.13	8.99	7.93	0.95	2.07	1.18	3.62	5.16	3.44	6.37833	2.00667	0.314607
Lilrb3	ENSRNOG00000046683	ENSRNOT00000074352.1, XM_006228228, XM_006228230, XM_006228231, XM_006228233, XM_006228234, XM_006228236, XM_017589981, XM_017589982	9	1	8	leukocyte immunoglobulin like receptor B3	1:73611817-73619566:-1	2.4	1.54	3.16	7.71	8.78	7.89	2.03	3.07	5.45	13.22	9.15	9.23	9.33	2.94167	0.315291
LOC689064	ENSRNOG00000061299	ENSRNOT00000090745.1	1	1	0	beta-globin	1:168957460-168958836:1	179.17	149.26	387.84	795.76	921.51	627.48	72.66	436.68	259.26	979.65	882.49	501.36	784.708	247.478	0.315376
Hbb	ENSRNOG00000058105	ENSRNOT00000090422.1, NM_033234	2	1	1	hemoglobin subunit beta	1:168971269-168972680:-1	537.72	440.03	1162.55	2298.99	2692.19	1975.79	215.55	1336.45	792.69	3011.99	2739.65	1496.19	2369.13	747.498	0.315516
Inhbc	ENSRNOG00000007700	ENSRNOT00000010240.5, NM_022614	2	1	1	inhibin subunit beta C	7:70648005-70661475:-1	2.65	3.43	20.44	29.3	58.17	40.31	0.31	62.41	15.59	74.61	79.87	49.36	55.27	17.4717	0.316115
Cdc45	ENSRNOG00000050071	ENSRNOT00000072027.2, NM_001105866, XM_008768866	3	1	2	cell division cycle 45	11:86329195-86354099:1	0.21	0.19	0.84	0.66	1.99	2.79	0.27	2.05	0.36	1.28	2.09	3.58	2.065	0.653333	0.316384
Zwilch	ENSRNOG00000009303	ENSRNOT00000012404.7, XM_008766384	2	1	1	zwilch kinetochore protein	8:69089449-69121420:-1	0.39	0.47	1.66	0.43	1.23	3.17	0.45	0.92	0.48	2.1	3.74	3.13	2.3	0.728333	0.316667
Zfp367	ENSRNOG00000027234	ENSRNOT00000036287.4	1	1	0	zinc finger protein 367	17:1652895-1672021:-1	0.78	0.65	1.04	0.41	1.93	3.44	0.6	0.58	0.34	1.39	1.97	3.44	2.09667	0.665	0.31717
LOC100910057	ENSRNOG00000047369	ENSRNOT00000061864.4, ENSRNOT00000084331.1, ENSRNOT00000085330.1, ENSRNOT00000089450.1, XM_006244225, XM_006244227, XM_006244228, XM_006244229, XM_006244230, XM_006244231, XM_006244232, XM_006244233, XM_006244236, XM_008766781, XM_008766782, XM_008766783, XM_008766785	17	4	13	sulfotransferase 1C2-like	9:4094964-4104598:1	4.22	9.26	6.29	16.01	14.83	10.76	0.88	4.76	7.18	20.17	27.41	13.53	17.1183	5.43167	0.317301
Bcl2a1	ENSRNOG00000047606	ENSRNOT00000039850.3, NM_133416	2	1	1	BCL2-related protein A1	8:96551424-96559527:1	1.59	1.96	2.81	6.89	6.39	4.5	1.51	4.38	1.61	10.69	10.3	4.9	7.27833	2.31	0.31738
RGD1559960	ENSRNOG00000040195	ENSRNOT00000047615.6, ENSRNOT00000065839.3, ENSRNOT00000089376.1, XM_008766792	4	3	1	similar to Sulfotransferase K1 (rSULT1C2)	9:4866705-4879861:-1	2.82	2.55	2.91	8.14	6.8	6.08	0.4	1.44	2.96	8.14	6.76	5.17	6.84833	2.18	0.318326
Hmgb1/25459	25459	NM_012963	1	0	1	high mobility group box 1	12:7082529-7090246:1	0	4.6	3.96	10.8	28.93	0	8.71	8.64	0	20.01	11.07	9.94	13.4583	4.31833	0.320867
Cdca5	ENSRNOG00000046635	ENSRNOT00000072493.2, NM_001115042, XM_008760176, XM_008760177	4	1	3	cell division cycle associated 5	1:221458453-221462235:1	0.27	0.3	0.52	0	2.57	2.69	0.36	1.99	0.93	2.51	3.24	2.6	2.26833	0.728333	0.321087
Arhgap19	ENSRNOG00000048166	ENSRNOT00000071417.3, XM_008760475, XM_017590379, XM_017590380	4	1	3	Rho GTPase activating protein 19	1:261015083-261041739:-1	0.18	0.24	0.38	0.51	0.98	1.56	0.22	0.98	0.47	1.11	1.77	1.74	1.27833	0.411667	0.322034
Plcb2	ENSRNOG00000058337	ENSRNOT00000078037.1, NM_053478, XM_017592081, XM_017592082	4	1	3	phospholipase C, beta 2	3:110506175-110517563:-1	0.36	0.42	0.79	1.79	1.99	1.6	0.39	0.83	0.84	2	1.74	2.15	1.87833	0.605	0.322094
Adgre4	ENSRNOG00000050325	ENSRNOT00000073659.3, ENSRNOT00000080314.1, ENSRNOT00000081513.1, NM_001007558, XM_017596590	5	3	2	adhesion G protein-coupled receptor E4	9:8056052-8198800:1	0.88	0.59	1	3.03	2.56	2.51	0.78	0.73	0.51	2.36	1.59	1.89	2.32333	0.748333	0.322095
Nabp1	ENSRNOG00000015416	ENSRNOT00000021403.5, XM_017596514	2	1	1	nucleic acid binding protein 1	9:55050194-55057659:1	2.66	0.97	3.43	2.74	4.87	5.35	0.5	3.96	1.46	6.84	16.94	3.49	6.705	2.16333	0.322645
AC080157.1	ENSRNOG00000058277	ENSRNOT00000089627.1, ENSRNOT00000091377.1	2	2	0	no description available	1:254530121-254575074:1	1.29	0.99	1.49	2.84	4.41	3.9	0.1	1.97	0.82	3.35	2.82	3.32	3.44	1.11	0.322674
Batf2	ENSRNOG00000021018	ENSRNOT00000028527.3, XM_006230953, XM_008760203	3	1	2	basic leucine zipper ATF-like transcription factor 2	1:221538140-221546650:1	0.3	0.15	0.39	0.76	0.66	0.46	0.66	0.42	0	2.4	0.91	0.75	0.99	0.32	0.323232
Adh4	29646	NM_017270	1	0	1	alcohol dehydrogenase 4 (class II), pi polypeptide	2:243702035-243720063:1	0.08	0.08	1.28	2.86	1.83	8.9	4.18	5.66	6.77	10.13	14.52	17.43	9.27833	3.00833	0.324232
Actn2	ENSRNOG00000017833	ENSRNOT00000024098.7, NM_001170325	2	1	1	actinin alpha 2	17:66304530-66397647:-1	3.22	3.51	2.99	9.45	11.45	8.93	1.31	2.77	1.8	5.86	7.74	4.34	7.96167	2.6	0.326565
LOC100134871	ENSRNOG00000047098	ENSRNOT00000019913.6, ENSRNOT00000087661.1, ENSRNOT00000089102.1, NM_001113223	4	3	1	beta globin minor gene	1:168957460-168958836:1	13.41	29.02	33.19	51.09	92.03	85.12	17.45	154.96	40.71	276.09	277.52	101.99	147.307	48.1233	0.326688
Dscc1	ENSRNOG00000026502	ENSRNOT00000036399.6, NM_001305236, XM_017594753	3	1	2	DNA replication and sister chromatid cohesion 1	7:94759076-94774295:-1	0.31	0	0.87	0.37	3.24	2.26	0.69	2.25	0.36	1.39	2.51	3.94	2.285	0.746667	0.326769
RT1-O1	24751	NM_001008856	1	0	1	RT1 class Ib, locus O1	20:3160535-3162939:1	0.56	0.27	0	0.59	1.67	0.83	0.52	0.49	0.36	1.7	1.63	0.3	1.12	0.366667	0.327381
Fignl1	ENSRNOG00000004440	ENSRNOT00000005857.4, NM_001011913, XM_006251476, XM_006251477, XM_008770261	5	1	4	fidgetin-like 1	14:91895911-91904433:-1	0.25	0.07	0.42	0.08	0.81	1.2	0.07	0.6	0.06	0.39	0.92	1.08	0.746667	0.245	0.328125
Slc13a4	ENSRNOG00000011184	ENSRNOT00000059892.4, NM_001012621, XM_006236283, XM_006236284	4	1	3	solute carrier family 13 member 4	4:62797677-62840357:-1	5.6	6.24	29.74	32.47	43.48	32.21	0.89	43.04	6.69	63.16	67.33	41.52	46.695	15.3667	0.329086
Sgo2	ENSRNOG00000027035	ENSRNOT00000029526.6, ENSRNOT00000092851.1, ENSRNOT00000092889.1, NM_001271191, XM_006244989	5	3	2	shugoshin 2	9:64900528-64923023:1	0.55	0.53	1.51	0.53	2.3	2.86	0.45	0.57	1.14	1.76	1.42	5.53	2.4	0.791667	0.329861
LOC100911865	100911865	XM_003749100	1	0	1	TBC1 domain family member 12-like	1:257720824-257730952:1	0	0.5	0.75	1.18	4.17	0	2.62	0	0	1.73	3.26	1.38	1.95333	0.645	0.330205
Slc66a2	361352	NM_001013189	1	0	1	solute carrier family 66 member 2	18:76770025-76805773:1	0	0.21	0.18	0	0.26	0	0	0.35	0	0.62	1.36	0	0.373333	0.123333	0.330357
Hao2	ENSRNOG00000019470	ENSRNOT00000046942.2, ENSRNOT00000091444.1, ENSRNOT00000091845.1, NM_032082, XM_006233022, XM_006233025	6	3	3	hydroxyacid oxidase 2	2:200785507-200808501:1	4.68	7.32	7.94	20.9	30.88	21.2	0.65	16.15	15.05	31.81	31.69	20.12	26.1	8.63167	0.330715
Folr2	ENSRNOG00000019890	ENSRNOT00000026925.6, NM_001106283, XM_006229858, XM_008759703, XM_017588961	5	1	4	folate receptor beta	1:166915051-166920380:-1	2.49	2.47	3.22	6.13	10.36	6.31	2.33	3.32	3.85	12.31	9.25	9.08	8.90667	2.94667	0.330838
LOC100911825/ENSRNOG00000049422	ENSRNOG00000049422	ENSRNOT00000004204.6, ENSRNOT00000047349.6	2	2	0	low affinity immunoglobulin gamma Fc region receptor III-like	13:91168973-91198036:-1	1.13	1.86	1.32	4.2	3.23	6.36	0.79	3.34	1.5	4.66	7.83	3.73	5.00167	1.65667	0.331223
Dbil5	ENSRNOG00000007771	ENSRNOT00000010227.2, NM_021596	2	1	1	diazepam binding inhibitor-like 5	10:64375926-64376938:1	0.58	0.29	1.59	2.76	1.43	0.88	0	0.56	0.35	1.36	2.23	1.5	1.69333	0.561667	0.331693
AABR07060588.2	ENSRNOG00000047671	ENSRNOT00000072532.2	1	1	0	no description available	4:82399324-82399458:-1	3.29	0	3.88	11.89	0	0	0	0	0	3.95	5.76	0	3.6	1.195	0.331944
C1qb	ENSRNOG00000012749	ENSRNOT00000017060.6, NM_019262	2	1	1	complement C1q B chain	5:155246444-155251995:-1	35.15	23.8	32.12	106.17	118.06	79.36	45.47	41.51	47.25	157.46	114.99	102.49	113.088	37.55	0.332041
Ripk3	ENSRNOG00000020465	ENSRNOT00000027759.4, NM_139342	2	1	1	receptor-interacting serine-threonine kinase 3	15:34470796-34479741:-1	0.76	0.66	1.54	0.98	2.69	2.46	0.56	1.89	0.81	5.66	4.36	2.56	3.11833	1.03667	0.332443
Hn1l	360492	XM_006245994	1	0	1	hematological and neurological expressed 1-like	10:14304112-14324170:-1	0.15	0.36	0	0	0	0	2.45	0	0.54	4.83	5.68	0	1.75167	0.583333	0.333016
AABR07073400.1	ENSRNOG00000059084	ENSRNOT00000088997.1	1	1	0	no description available	8:50538642-50539331:-1	0	3.94	0	9.18	2.83	6.72	8.34	22.62	19.87	52.65	28.72	64.22	27.3867	9.12833	0.333313
Rfxap	ENSRNOG00000056028	ENSRNOT00000092028.1	1	1	0	regulatory factor X-associated protein	2:144003454-144007636:-1	0	0	0.02	0.01	0.94	0	0	0.73	0	0	0.04	1.26	0.375	0.125	0.333333
Dapl1	ENSRNOG00000005743	ENSRNOT00000007632.5, NM_001108582, XM_008761859	3	1	2	death associated protein-like 1	3:45539338-45559281:1	0.16	0	0.4	1.08	1.06	1.37	0.11	1.37	0	0.09	1.75	0.74	1.015	0.34	0.334975
Alb	ENSRNOG00000002911	ENSRNOT00000003921.4, NM_134326	2	1	1	albumin	14:19176275-19191793:-1	19714.7	19478.7	31330.9	76466.2	86651.2	89708.9	15339.9	58871.3	36632.7	96747.5	100614	91190.5	90229.7	30228	0.335012
Cenpa	ENSRNOG00000032178	ENSRNOT00000012512.6, NM_001106711, XM_006239798, XM_017594068	4	1	3	centromere protein A	6:27073262-27080738:-1	0.82	0.82	1.37	0.83	1.36	3.96	0.73	1.47	0.77	2.39	4.89	4.42	2.975	0.996667	0.335014
Ppp1r3b	ENSRNOG00000011474	ENSRNOT00000051720.2, ENSRNOT00000082091.1, XM_006253216	3	2	1	protein phosphatase 1, regulatory subunit 3B	16:60415218-60427474:-1	18.06	14.73	59.48	64.45	139.76	48.43	2.68	47.64	27.69	129.38	77.81	48.34	84.695	28.38	0.335085
Spink3	24833	NM_012674	1	0	1	serine peptidase inhibitor, Kazal type 3	18:38221919-38242092:-1	1.06	0	0.76	0.55	0	0	0	0	0.52	0.58	5.85	0	1.16333	0.39	0.335244
Hypm	ENSRNOG00000021452	ENSRNOT00000004790.5	1	1	0	huntingtin interacting protein M	X:13989401-13989955:1	0	0.15	0	0	0.21	0.18	0.52	0	0	0	1.01	0.58	0.33	0.111667	0.338384
Siglec5	ENSRNOG00000021474	ENSRNOT00000033648.4, NM_001106249, XM_006228946, XM_008759327, XM_008759328, XM_008759329	6	1	5	sialic acid binding Ig-like lectin 5	1:98565383-98570992:-1	1.58	0.66	1.17	4.28	3.54	3.9	0.91	1.99	1.65	3.17	4.06	4.54	3.915	1.32667	0.338868
Fcgr2a	ENSRNOG00000046663	ENSRNOT00000071728.2, ENSRNOT00000071897.2, ENSRNOT00000073643.2, ENSRNOT00000091821.1, NM_053843, XM_006250303, XM_006250305, XM_017598637	8	4	4	Fc fragment of IgG, low affinity IIa, receptor	13:91146997-91160089:-1	5.59	4.62	5.71	22.12	21	18.88	9	7.81	8.66	22.94	19.94	16.58	20.2433	6.89833	0.340771
LOC100910669	ENSRNOG00000033017	ENSRNOT00000039797.6, XM_008769106, XM_008769107, XM_017598607	4	1	3	paired immunoglobulin-like type 2 receptor alpha-like	12:21678550-21689821:1	1.1	0.68	2.31	6.06	5.41	3.96	1.52	2.69	2.24	4.7	6.12	4.67	5.15333	1.75667	0.34088
Mcm6	ENSRNOG00000003703	ENSRNOT00000004969.6, NM_017287	2	1	1	minichromosome maintenance complex component 6	13:45042882-45068073:-1	1.19	1.3	5.26	1.28	8.24	10.92	1.53	8.86	1.49	11.11	9.78	16.21	9.59	3.27167	0.341154
Caprin2	ENSRNOG00000047319	ENSRNOT00000070907.2, ENSRNOT00000073927.3, ENSRNOT00000074740.3, XM_017593069	4	3	1	caprin family member 2	4:183304993-183374195:-1	0.99	1.64	2.33	7.65	5.8	5.82	0.75	4.73	3.4	6.72	8.87	5.69	6.75833	2.30667	0.341307
Dram1	ENSRNOG00000038916	ENSRNOT00000059487.4	1	1	0	DNA-damage regulated autophagy modulator 1	7:28898649-28932641:-1	0.49	0.44	0.46	1.31	1.59	1.69	0.52	0.45	0.86	2.4	1.36	1.07	1.57	0.536667	0.341826
Cyth4	ENSRNOG00000007679	ENSRNOT00000056221.2, ENSRNOT00000077256.1, XM_006242033, XM_017595057, XM_017595058	5	2	3	cytohesin 4	7:119828029-119844988:1	1.22	0.99	1.99	3.16	4.18	4.17	1.18	2.2	1.94	7.5	4.61	4.2	4.63667	1.58667	0.3422
LOC100910636	ENSRNOG00000024425	ENSRNOT00000032838.6, XM_003751148, XM_006249080, XM_008769105	4	1	3	zinc finger CW-type PWWP domain protein 1-like	12:21690074-21719918:-1	0.31	0.2	0.28	0.54	1.24	1.08	0.21	0.92	0.63	1.72	1.42	1.42	1.23667	0.425	0.343666
Cyp2b3	ENSRNOG00000033164	ENSRNOT00000034845.5, ENSRNOT00000077725.1, NM_173294	3	2	1	cytochrome P450, family 2, subfamily b, polypeptide 3	1:83163103-83236615:1	38.72	48.9	100.64	113.35	200.82	164.3	5.15	164.83	82.8	260.36	311.15	231.59	213.595	73.5067	0.34414
RGD1562392	ENSRNOG00000031833	ENSRNOT00000050420.5, ENSRNOT00000082579.1, XM_003750614, XM_017596683, XM_017596684	5	2	3	similar to Sulfotransferase K1 (rSULT1C2)	9:4266917-4623136:1	0.17	0.7	0.87	1.21	1.79	1.56	0.06	0.52	0.7	2.64	0.85	0.72	1.46167	0.503333	0.344356
Dbi	ENSRNOG00000046889	ENSRNOT00000072295.3, ENSRNOT00000074685.2	2	2	0	diazepam binding inhibitor, acyl-CoA binding protein	13:36117119-36174908:-1	337.17	324.56	434.48	676.81	949.12	1250.9	335.03	470.13	268.82	1031.12	1233.64	1159.16	1050.12	361.698	0.344434
Kif20a	ENSRNOG00000024428	ENSRNOT00000033784.4	1	1	0	kinesin family member 20A	18:27424328-27432814:1	1.31	1.11	1.82	2.02	4.12	6.48	1.2	2.7	2.1	4.88	6.15	6.03	4.94667	1.70667	0.345013
Rhpn1	ENSRNOG00000007597	ENSRNOT00000010065.8, ENSRNOT00000075837.2, ENSRNOT00000075958.2, ENSRNOT00000076174.1, ENSRNOT00000076614.1, ENSRNOT00000076670.2, ENSRNOT00000076797.1	7	7	0	rhophilin, Rho GTPase binding protein 1	7:116739062-116748715:1	1.58	1.24	1.02	2.18	6.25	3.56	1.03	2.15	1.79	5.39	5.18	2.91	4.245	1.46833	0.345897
Ces2h	ENSRNOG00000039079	ENSRNOT00000019072.7, NM_001044258, NM_001190346, XM_008772523, XM_008772524	5	1	4	carboxylesterase 2H	19:37052611-37067176:1	4.89	6.11	18.49	32.71	29.06	29.99	6.95	18.58	14.93	32.55	43.79	33.58	33.6133	11.6583	0.346837
Spc24	ENSRNOG00000029862	ENSRNOT00000045384.5	1	1	0	SPC24 component of NDC80 kinetochore complex	8:22780725-22785671:-1	2.66	1.97	7.06	3.85	10.56	16.81	0.58	13.07	3.76	9.56	17.51	25.49	13.9633	4.85	0.347338
Fancb	ENSRNOG00000003346	ENSRNOT00000004456.7, ENSRNOT00000082358.1, XM_006256885, XM_006256886, XM_008773185, XM_017602128	6	2	4	Fanconi anemia, complementation group B	X:31124578-31140790:-1	0.21	0.18	0.44	0.26	0.59	1.2	0.14	0.42	0.09	0.74	0.83	0.64	0.71	0.246667	0.347418
Hist2h3c2/ENSRNOG00000060366	ENSRNOG00000060366	ENSRNOT00000085945.1	1	1	0	histone cluster 2 H3 family member C2	2:198417619-198418029:1	0.51	0	0.6	0.52	0.51	0	0	0	0	0.29	0.44	1.43	0.531667	0.185	0.347962
NEWGENE_1310847	103690404	XM_008764977, XM_008764978, XM_008764979	3	0	3	BCL2-associated athanogene 5	6:136274351-136278784:-1	0	0.02	0.45	0.68	1.54	0.01	1.73	0	0.67	3.19	2.2	0.6	1.37	0.478333	0.349148
Hba-a2/ENSRNOG00000029886	ENSRNOG00000029886	ENSRNOT00000051483.3	1	1	0	hemoglobin alpha, adult chain 2	10:15602794-15603649:-1	852.16	666.26	1669.98	3238.46	3607.03	2585.24	410.4	1847.65	1182.01	3964.15	3672.91	1912.18	3163.33	1104.74	0.349234
Plac9	ENSRNOG00000011263	ENSRNOT00000014964.5, NM_001108395, XM_017600164	3	1	2	placenta-specific 9	16:3851351-3865551:1	1.63	1.22	2.56	7.05	5.47	7.35	0.84	7.51	2.99	11.34	8.76	7.97	7.99	2.79167	0.349395
AABR07003273.1	ENSRNOG00000050257	ENSRNOT00000040529.5	1	1	0	no description available	1:103145939-103146372:1	0	0	0	0	0.45	0	0.61	0	0	0	0	1.29	0.29	0.101667	0.350575
Rnase13	ENSRNOG00000039500	ENSRNOT00000060539.2, NM_001012231	2	1	1	ribonuclease A family member 13	15:28323046-28323507:-1	0	0.19	1.19	3.71	0.26	0.66	0.34	0.34	0.44	0.83	1.3	0.37	1.18833	0.416667	0.350631
Anxa3	ENSRNOG00000002045	ENSRNOT00000046639.3, ENSRNOT00000068134.3, XM_006250694, XM_006250696	4	2	2	annexin A3	14:14373064-14423711:-1	7.33	6.22	13.21	20.94	30.81	18.54	5.82	13.01	13.9	39.46	32.54	27.05	28.2233	9.915	0.351305
Pram1	ENSRNOG00000039204	ENSRNOT00000060002.4, XM_006241132, XM_008765204	3	1	2	PML-RARA regulated adaptor molecule 1	7:18507878-18516299:1	0.51	0.88	1.21	1.96	2.63	1.68	1.41	1.06	0.83	4.89	3.58	2.04	2.79667	0.983333	0.351609
Clec4f	ENSRNOG00000013137	ENSRNOT00000017643.4, NM_053753	2	1	1	C-type lectin domain family 4, member F	4:115322300-115332021:-1	26.35	16.41	32.96	87.45	100.44	76.86	36.94	44.46	48.15	111.19	117.2	90.59	97.2883	34.2117	0.351652
Ikzf4	ENSRNOG00000005535	ENSRNOT00000019738.6, XM_008765052, XM_017595141, XM_017595142, XM_017595143, XM_017595144	6	1	5	IKAROS family zinc finger 4	7:3061422-3074350:-1	1.13	1.64	2.5	10.67	5.49	6.34	0.28	6.1	5.21	5.81	11.74	7.73	7.96333	2.81	0.352867
LOC100910130/ENSRNOG00000058439	ENSRNOG00000058439	ENSRNOT00000086921.1	1	1	0	protein FAM50A-like	X:156392630-156399760:-1	0	0	0	0	0	19.72	0	11.48	0	0	12.78	0	5.41667	1.91333	0.353231
Plcg2	ENSRNOG00000051986	ENSRNOT00000090165.1, NM_017168, XM_017601248	3	1	2	phospholipase C, gamma 2	19:50039425-50173543:1	0.34	0.23	0.55	1.23	1.5	1.16	0.56	0.77	0.44	1.94	1.31	1.04	1.36333	0.481667	0.353301
Adh7	ENSRNOG00000032959	ENSRNOT00000015870.4, NM_134329	2	1	1	alcohol dehydrogenase 7 (class IV), mu or sigma polypeptide	2:243502073-243516533:1	2.75	3.3	10.21	17.13	13.99	15.61	1.34	8.1	6.68	14.57	18.03	12.3	15.2717	5.39667	0.353378
Actl7a	ENSRNOG00000016641	ENSRNOT00000022395.5, NM_001011973, XM_008763707	3	1	2	actin-like 7a	5:73496075-73497550:1	0	0.09	0.29	0.11	0.39	0.23	0.08	0.35	0.11	0.64	0.22	1.01	0.433333	0.153333	0.353846
Cenpk	ENSRNOG00000039740	ENSRNOT00000060962.2, XM_006231888, XM_006231889, XM_006231890, XM_008760667	5	1	4	centromere protein K	2:34313170-34338342:1	0.84	0.99	1.75	1.56	4.6	4.43	0.7	1.48	0.48	2.92	1.1	3.01	2.93667	1.04	0.354143
LOC102551168	102551168	XM_006248120	1	0	1	keratin-associated protein 20-2-like	11:29041619-29041960:1	1.22	0	0	0	2.55	2.18	1.73	0	0	0	0	3.59	1.38667	0.491667	0.354567
Cpb1	ENSRNOG00000030904	ENSRNOT00000043381.3, NM_012533	2	1	1	carboxypeptidase B1	2:105059293-105089682:-1	0.78	0.35	0.97	2.83	3.07	2.31	0.83	1.38	1.63	3.92	1.48	3.13	2.79	0.99	0.354839
Arhgef19	ENSRNOG00000047967	ENSRNOT00000067574.3, XM_008764270, XM_008764272, XM_017593525	4	1	3	Rho guanine nucleotide exchange factor 19	5:159761312-159773642:1	3.57	2.95	4.37	17.18	9.16	8.27	1.97	7.71	7.53	14.47	21.36	8.59	13.1717	4.68333	0.355561
C1qa	ENSRNOG00000012807	ENSRNOT00000017385.6, NM_001008515	2	1	1	complement C1q A chain	5:155261254-155264101:-1	42.49	32.75	48.54	122.69	130.15	99.94	43.61	58.79	69.53	198.74	143.03	136.7	138.542	49.285	0.355741
Clec4m	ENSRNOG00000029881	ENSRNOT00000061749.4, NM_001170397	2	1	1	C-type lectin domain family 4 member M	12:2817692-2826303:-1	0.75	0.41	0.59	1.56	2.48	1.68	0.69	0.56	1.07	3.08	1.96	0.68	1.90667	0.678333	0.355769
Incenp	ENSRNOG00000032929	ENSRNOT00000043387.3, ENSRNOT00000077823.1, XM_006231025, XM_006231026	4	2	2	inner centromere protein	1:225926173-225952516:-1	0.78	0.89	1.25	1.06	2.76	3.39	1.11	1.43	1.18	3.34	4.23	3.84	3.10333	1.10667	0.356606
Rexo5	ENSRNOG00000014513	ENSRNOT00000019654.7, ENSRNOT00000083153.1	2	2	0	RNA exonuclease 5	1:189549960-189622094:1	0.38	0.5	0.84	0.71	2.18	1.65	0.13	1.23	0.82	1.72	2.25	2.41	1.82	0.65	0.357143
Atad2	ENSRNOG00000025604	ENSRNOT00000008508.7, NM_001134879	2	1	1	ATPase family, AAA domain containing 2	7:97984754-98027379:1	0.39	0.71	1.45	0.92	2.59	4.19	1.35	1.64	1.06	3.37	2.72	4.64	3.07167	1.1	0.358112
AABR07058360.1	ENSRNOG00000031474	ENSRNOT00000041802.3	1	1	0	ribosomal protein S19-like 1	7:111722390-111722964:-1	0.23	0.34	0.54	0.24	0.47	0.2	0.32	0	0.41	1.83	2.04	0.35	0.855	0.306667	0.358674
Aif1	ENSRNOG00000000853	ENSRNOT00000001135.5, ENSRNOT00000001138.6, ENSRNOT00000076331.2, ENSRNOT00000076979.1, XM_006256061, XM_006256062, XM_006256063, XM_006256065	8	4	4	allograft inflammatory factor 1	20:5161350-5163249:-1	17.99	10.48	20.19	43.28	56.7	42.34	23.79	24.47	28.03	95.03	57.5	53.44	58.0483	20.825	0.358753
Cd79b	ENSRNOG00000011917	ENSRNOT00000015976.6	1	1	0	CD79b molecule	10:94497448-94500591:-1	0.29	0.16	0.9	1.99	1.12	0.97	0	0.99	0.63	2.35	0.76	1.08	1.37833	0.495	0.359129
Mbl2/ENSRNOG00000050305	ENSRNOG00000050305	ENSRNOT00000072188.2	1	1	0	mannose binding lectin 2	1:248723397-248729962:1	28.39	30.13	67.2	101.41	135.85	128.05	6.5	74.48	27.96	96.9	110.46	80.09	108.793	39.11	0.359489
Mthfr	ENSRNOG00000008553	ENSRNOT00000011384.7, XM_006239413, XM_006239414, XM_006239416, XM_006239417, XM_006239418	6	1	5	methylenetetrahydrofolate reductase (NAD(P)H)	5:164848319-164864360:1	1.89	2.02	4.13	2.39	7.34	7.34	1.73	3.49	2.72	8.07	8.59	10.7	7.405	2.66333	0.359667
Tnip3	ENSRNOG00000054524	ENSRNOT00000091272.1, XM_006236605, XM_006236606, XM_006236607, XM_008762999, XM_008763000, XM_008763001, XM_008763002	8	1	7	TNFAIP3 interacting protein 3	4:96449267-96490517:1	0.24	0.12	0.1	0.12	0.4	0.17	0.03	0.06	0.08	1.03	0	0.03	0.291667	0.105	0.36
LOC100912845	100912845	XM_006249595, XM_017598580	2	0	2	zinc finger protein 791-like	12:52679934-52686999:1	0	0.75	0.98	0.52	0.51	0.66	0	0.69	0	0.28	1.06	3.69	1.12	0.403333	0.360119
Plau	ENSRNOG00000010516	ENSRNOT00000014273.5, NM_013085	2	1	1	plasminogen activator, urokinase	15:3644296-3650765:-1	2.79	2.7	3.51	5.3	9.3	8.49	3.11	3.99	4	14.48	8.99	9.16	9.28667	3.35	0.360732
Ncf4	ENSRNOG00000006940	ENSRNOT00000009544.6, XM_006241939	2	1	1	neutrophil cytosolic factor 4	7:119482272-119499425:1	1.76	1.43	2.31	3.95	5.47	4.81	1.67	3.52	2.39	8.95	7.8	5.26	6.04	2.18	0.360927
LOC500300	500300	XM_006237196, XM_006237197	2	0	2	similar to hypothetical protein MGC6835	4:148782479-148784563:1	0.84	0	0	0	0	0	0	0	4.65	0	15.2	0	2.53333	0.915	0.361184
C1qc	ENSRNOG00000012804	ENSRNOT00000017065.5, NM_001008524, XM_006239225	3	1	2	complement C1q C chain	5:155255025-155258351:-1	42.77	31.48	37.52	98.74	111.57	85.6	41.48	42.16	51.82	165.75	118.1	104.42	114.03	41.205	0.361352
Cyp2b2	ENSRNOG00000020775	ENSRNOT00000028196.6, ENSRNOT00000047540.5, NM_001198676	3	2	1	cytochrome P450, family 2, subfamily b, polypeptide 2	1:83103925-83119578:1	56.38	67.85	191.96	188.17	221.05	186.72	21.95	249.1	50.3	441.46	418.76	306.17	293.722	106.257	0.36176
AABR07065792.2	ENSRNOG00000048696	ENSRNOT00000048010.4	1	1	0	no description available	6:141472292-141472746:-1	0	0	0.38	0	0	0	0	0	0	1.05	0	0	0.175	0.0633333	0.361905
Tmem150b	ENSRNOG00000028273	ENSRNOT00000032439.4, NM_001107476, XM_006228267	3	1	2	transmembrane protein 150B	1:72692831-72701732:1	0.47	0.38	0.96	1.09	1.81	1.82	0.57	0.88	0.52	2.45	2.25	1.02	1.74	0.63	0.362069
Ephb6	ENSRNOG00000014367	ENSRNOT00000019720.5	1	1	0	Eph receptor B6	4:70903253-70918514:1	0.58	0.5	0.9	1.29	2.49	2.06	0.26	1.12	1.17	2.93	2.6	1.13	2.08333	0.755	0.3624
Smarcd3	ENSRNOG00000010077	ENSRNOT00000066598.2, XM_006235883, XM_006235884, XM_006235885, XM_006235886, XM_006235887, XM_006235888, XM_006235889	8	1	7	SWI/SNF related, matrix associated, actin dependent regulator of chromatin, subfamily d, member 3	4:7098828-7108334:1	0.94	0.66	2.58	3.83	4.25	3.29	0.39	3.35	0.71	4.57	4.13	3.7	3.96167	1.43833	0.363063
Stbd1	ENSRNOG00000002218	ENSRNOT00000003020.4	1	1	0	starch binding domain 1	14:16976356-16979760:-1	9.82	6.23	24.31	34.8	43.29	32.73	5.89	26.92	15.4	45.32	47.69	40.08	40.6517	14.7617	0.363126
Zfat	ENSRNOG00000025140	ENSRNOT00000068291.2, ENSRNOT00000093145.1, ENSRNOT00000093363.1, ENSRNOT00000093541.1, XM_017594960, XM_017594961, XM_017594962, XM_017594963	8	4	4	zinc finger and AT hook domain containing	7:109088094-109207511:-1	0.83	0.81	0.93	2.83	3.67	2.62	0.66	1.85	1.89	3.51	2.57	3.99	3.19833	1.16167	0.36321
Nkain1	ENSRNOG00000011445	ENSRNOT00000056229.4	1	1	0	Sodium/potassium transporting ATPase interacting 1	5:148661070-148667746:1	0.19	0.14	0.73	2.4	1.75	1.16	0	2.57	0	2.31	0.98	1.39	1.665	0.605	0.363363
Fbln1	ENSRNOG00000014137	ENSRNOT00000047234.4, ENSRNOT00000088042.1	2	2	0	fibulin 1	7:126096793-126176468:1	0.15	0.44	1.08	1.61	1.36	1.8	0.75	0.75	0.74	1.93	2.35	1.71	1.79333	0.651667	0.363383
Syt12	ENSRNOG00000019306	ENSRNOT00000026152.6, NM_138835	2	1	1	synaptotagmin 12	1:219690013-219719359:-1	0.63	0.5	0.87	1.86	1.95	1.28	0.18	1.06	0.34	1.21	1.96	1.58	1.64	0.596667	0.363821
Cd68	ENSRNOG00000037563	ENSRNOT00000056918.3, NM_001031638	2	1	1	Cd68 molecule	10:56268726-56270605:-1	10.98	7.55	12.17	28.27	32.22	24.38	9.39	12.88	17.98	47.92	35	27.15	32.49	11.825	0.363958
Klhdc7a	ENSRNOG00000018867	ENSRNOT00000025517.5, XM_006239297	2	1	1	kelch domain containing 7A	5:158433394-158440183:-1	0.13	0.05	0.41	1.04	1.18	0.66	0	1.32	0.22	0.94	1.6	0.43	0.975	0.355	0.364103
Apol11a	300060	XM_006241949, XM_008765647	2	0	2	apolipoprotein L 11a	7:118835316-118847044:-1	1.04	0.98	1.18	1.13	2.81	1.69	0.49	1.08	1.84	6.35	3.9	2.26	3.02333	1.10167	0.364388
Cks2	ENSRNOG00000014130	ENSRNOT00000019234.4	1	1	0	CDC28 protein kinase regulatory subunit 2	17:13587665-13593423:-1	5.02	7.14	10.88	10.69	18.02	29.57	3.21	9.12	6.28	14.84	14.88	26.14	19.0233	6.94167	0.364903
LOC684797/ENSRNOG00000021198	ENSRNOG00000021198	ENSRNOT00000028779.4	1	1	0	similar to Histone H2B 291B	17:43679925-43689311:-1	12.76	9.38	22.64	67.13	62.59	56.88	5.19	48.1	30.57	55.49	63.84	46.18	58.685	21.44	0.36534
Itgbl1	ENSRNOG00000004516	ENSRNOT00000006264.4	1	1	0	integrin subunit beta like 1	15:110114148-110378969:1	0	0.32	0.27	0.42	0.53	1.13	0.05	0.38	0.49	0.58	0.76	0.71	0.688333	0.251667	0.365617
Cabp1	ENSRNOG00000001173	ENSRNOT00000001551.7, ENSRNOT00000001552.7, ENSRNOT00000039281.4, NM_001033676	4	3	1	calcium binding protein 1	12:47193964-47209785:1	0.96	0.77	3.82	4.57	6.9	6.25	0.12	6.56	2.18	7.38	8.24	6.06	6.56667	2.40167	0.365736
Nlrp3	ENSRNOG00000003170	ENSRNOT00000004280.5, ENSRNOT00000086710.1, XM_006246453, XM_006246455, XM_006246457, XM_006246458, XM_017597078	7	2	5	NLR family, pyrin domain containing 3	10:45893018-45917287:1	0.58	0.59	0.66	1.36	1.11	1.56	0.39	0.47	0.66	1.71	1.48	1.93	1.525	0.558333	0.36612
Cdc25b	ENSRNOG00000021248	ENSRNOT00000051064.2, NM_133572, XM_006235003	3	1	2	cell division cycle 25B	3:123731557-123741696:1	1.4	1.73	2.32	3.17	4.85	5.31	1.96	2.85	1.92	7.36	7.36	5.1	5.525	2.03	0.367421
Mmp15	ENSRNOG00000012622	ENSRNOT00000017629.6, NM_001106168	2	1	1	matrix metallopeptidase 15	19:10079881-10101380:-1	1.72	2.11	5.37	7.2	12.44	8.98	1.75	6.92	5.23	13.49	11.97	8.72	10.4667	3.85	0.367834
Sult1c2a	ENSRNOG00000042111	ENSRNOT00000061861.4	1	1	0	sulfotransferase family, cytosolic, 1C, member 2a	9:4152589-4168221:-1	11.43	12.99	9.63	25.13	30.42	22.47	0.56	7.85	13.94	29.24	30.31	15.68	25.5417	9.4	0.368026
LOC102554479	102554479	XM_017592310	1	0	1	zinc finger protein 120-like	3:173170015-173214709:-1	0	0	1.79	0	0	0	0	0	0	0	0	4.86	0.81	0.298333	0.368313
Gulp1	ENSRNOG00000003242	ENSRNOT00000004463.8, ENSRNOT00000065212.3, ENSRNOT00000085908.1, XM_006244804, XM_017596387, XM_017596388, XM_017596389, XM_017596390, XM_017596391, XM_017596392, XM_017596393, XM_017596394, XM_017596395, XM_017596396, XM_017596397	15	3	12	GULP, engulfment adaptor PTB domain containing 1	9:51386088-51538066:1	0.78	0.49	1.03	1.05	1.23	2.72	0.51	0.18	0.15	0.79	1.78	0.95	1.42	0.523333	0.368545
Itgb2	ENSRNOG00000001224	ENSRNOT00000001639.6, NM_001037780	2	1	1	integrin subunit beta 2	20:11777773-11815647:-1	3.2	2.39	4.3	7.63	11.61	8.47	4.02	5.7	6.26	17.68	13.38	11.25	11.67	4.31167	0.369466
Cxcl11	ENSRNOG00000022298	ENSRNOT00000031667.4, NM_182952	2	1	1	C-X-C motif chemokine ligand 11	14:17195395-17198170:1	8.2	2.63	11.81	28.82	31.93	15.78	1.38	14.36	14.04	25.04	25.03	14.98	23.5967	8.73667	0.37025
Spp1	ENSRNOG00000043451	ENSRNOT00000067875.4, ENSRNOT00000075989.1, NM_012881	3	2	1	secreted phosphoprotein 1	14:6673686-6679921:-1	0.51	0.67	1.56	2.2	1.73	1.26	0.13	0.54	1.22	1.88	2.78	2.65	2.08333	0.771667	0.3704
LOC103690059	103690059	XM_008762867	1	0	1	maltase-glucoamylase, intestinal-like	4:68849014-68996940:1	1.04	1.28	1.21	3.31	2.24	2.79	0.57	1.19	1.05	2.57	3.34	2.86	2.85167	1.05667	0.370544
Parvg	ENSRNOG00000052064	ENSRNOT00000085216.1, XM_006241411, XM_006241412	3	1	2	parvin, gamma	7:125288278-125307587:1	0.45	0.4	0.63	1.04	1.59	1.12	0.45	0.8	0.54	3.01	0.81	1.25	1.47	0.545	0.370748
AABR07022057.1	ENSRNOG00000060929	ENSRNOT00000086497.1	1	1	0	no description available	13:104816371-104816646:1	0.61	2.23	0.97	0.63	2.48	1.6	0.82	0.81	0	5.29	2.05	2.61	2.44333	0.906667	0.371078
AABR07007675.2	ENSRNOG00000058886	ENSRNOT00000080942.1	1	1	0	no description available	2:23257915-23258315:1	0	0.94	1.34	0	1.53	0	2.95	0	0	2.38	2.81	7.37	2.34833	0.871667	0.371185
AABR07028805.1	ENSRNOG00000040024	ENSRNOT00000061526.2	1	1	0	no description available	17:86870404-86873003:-1	1.83	0.2	0.98	3.88	2.78	1.26	0	1.28	0.93	0.67	3.11	2.35	2.34167	0.87	0.37153
Trem1	ENSRNOG00000022859	ENSRNOT00000049193.4, NM_001106885, XM_006244426, XM_006244427	4	1	3	triggering receptor expressed on myeloid cells 1	9:14728193-14743371:-1	0	0.07	0.15	0.29	1.38	0.16	1	0.51	0.15	0.6	1.51	1.12	0.843333	0.313333	0.371542
Rad51b	ENSRNOG00000059245	ENSRNOT00000087132.1, XM_017594474, XM_017594475, XM_017594476	4	1	3	RAD51 paralog B	6:102473993-103014295:1	0.14	0.2	0.61	0.54	1.25	1.1	0.27	0.97	0.48	1.02	2.24	1.02	1.195	0.445	0.372385
Basp1	ENSRNOG00000046313	ENSRNOT00000073915.2, NM_022300	2	1	1	brain abundant, membrane attached signal protein 1	2:77586424-77632626:-1	0.23	0.64	0.83	1.56	1.48	1.48	0	0.63	1.1	1.39	1.21	2.08	1.53333	0.571667	0.372826
Morn3	ENSRNOG00000045574	ENSRNOT00000074936.3, XM_006249367, XM_008769279, XM_017598516	4	1	3	MORN repeat containing 3	12:38962151-38976520:1	0.64	0.34	0.35	0.47	1.12	0.45	0.12	0.25	0.16	1.18	1.09	0.67	0.83	0.31	0.373494
Krt4	ENSRNOG00000032332	ENSRNOT00000012943.6, ENSRNOT00000082264.1, XM_006242395	3	2	1	keratin 4	7:143518010-143523457:-1	0.52	0.68	0.56	0.76	1.71	1.36	0.07	1.06	0.55	2.46	1.28	1.64	1.535	0.573333	0.373507
Fam174b	ENSRNOG00000012369	ENSRNOT00000016481.4, ENSRNOT00000076098.1, XM_002728766	3	2	1	family with sequence similarity 174, member B	1:135081598-135134998:1	0.36	0.53	0.92	0.68	1.29	2.04	0.08	0.66	0.42	1.68	1.26	0.99	1.32333	0.495	0.374055
Cenpp	ENSRNOG00000062220	ENSRNOT00000093261.1, ENSRNOT00000093639.1	2	2	0	centromere protein P	17:15429708-15603199:1	1.35	1.32	0.35	1.21	1.88	3.81	0.59	0.42	0.77	1.82	2.48	1.63	2.13833	0.8	0.374123
Hba-a1	287167	NM_001013853	1	0	1	hemoglobin alpha, adult chain 1	10:15577249-15577977:-1	10.41	14.05	42.02	52.55	66.13	57.71	8.42	46.3	25.09	82.72	94.07	37.62	65.1333	24.3817	0.374335
AABR07011951.1	ENSRNOG00000034093	ENSRNOT00000047593.5	1	1	0	no description available	2:177651241-177653288:1	31.8	17.13	49.2	40.31	88.93	59.49	31.13	28.78	28.25	119.27	88.87	100.12	82.8317	31.0483	0.374837
RGD1310257	308381	XM_006228322	1	0	1	similar to RIKEN cDNA 6330408A02 gene	1:75335183-75355532:-1	0	0	0.37	1.05	0.61	0.9	0.65	0	1.12	0.75	1.52	0.87	0.95	0.356667	0.375439
Fgd2	ENSRNOG00000000528	ENSRNOT00000041665.4, XM_006256205, XM_008772729, XM_017601651, XM_017601652	5	1	4	FYVE, RhoGEF and PH domain containing 2	20:6979232-6990026:1	0.83	0.4	1.03	2	2.13	1.51	0.78	1.49	1.06	4.15	3.05	2.04	2.48	0.931667	0.375672
Ninj2	ENSRNOG00000010282	ENSRNOT00000013721.4, NM_021595, XM_008763256, XM_008763257, XM_008763258, XM_008763259, XM_017592854	7	1	6	ninjurin 2	4:152707372-152733631:1	0.46	0.38	1.1	0.74	1.06	1.4	0.07	0	1.6	2.65	2.38	1.37	1.6	0.601667	0.376042
Cd209a	ENSRNOG00000040128	ENSRNOT00000061727.3, NM_001105904	2	1	1	CD209a antigen	12:2341960-2347543:-1	0.19	0.05	0.15	0.41	0.07	0.4	0.17	0.72	0	0.57	1.03	0.92	0.566667	0.213333	0.376471
Tmem97	ENSRNOG00000022657	ENSRNOT00000011808.4	1	1	0	transmembrane protein 97	10:65811456-65820538:-1	31.57	27.69	38.49	66.56	82.1	77.16	19.34	55.94	18.73	76.21	100.56	106.64	84.8717	31.96	0.376569
Onecut1	ENSRNOG00000008095	ENSRNOT00000032280.4, NM_022671, XM_006243404	3	1	2	one cut homeobox 1	8:81766030-81793589:1	0.5	0.76	1.43	2.03	4.41	1.21	0.22	0.84	0.49	0.93	1.5	1.17	1.875	0.706667	0.376889
Enpp2	ENSRNOG00000004089	ENSRNOT00000005561.6, ENSRNOT00000051139.5, NM_057104	3	2	1	ectonucleotide pyrophosphatase/phosphodiesterase 2	7:94479931-94563086:-1	9.6	15.79	24.1	32.14	42.64	38.44	15.38	21.22	15.06	57.51	50.18	46.21	44.52	16.8583	0.378669
Prelid3a	ENSRNOG00000017954	ENSRNOT00000024144.3, XM_006254884, XM_006254885, XM_006254886	4	1	3	PRELI domain containing 3A	18:63203063-63216410:1	0	0.3	0.15	0.25	0.33	0.06	0.43	0.09	0	0.14	1.59	0.19	0.426667	0.161667	0.378906
Ly6g5b	ENSRNOG00000027516	ENSRNOT00000038130.3, ENSRNOT00000076651.1, ENSRNOT00000086413.1, NM_001001934	4	3	1	lymphocyte antigen 6 family member G5B	20:5106923-5107859:-1	0.2	0.14	0.64	1.02	0.44	0.17	0.23	0	0.59	1.53	0.25	1.34	0.791667	0.3	0.378947
Ces4a	ENSRNOG00000014257	ENSRNOT00000019169.3, XM_006255449, XM_006255451, XM_008772476	4	1	3	carboxylesterase 4A	19:37100075-37107874:1	2.53	2.92	5.17	7.39	8.58	10.9	0.83	6.56	3.83	9.76	10.82	10.1	9.59167	3.64	0.379496
Idh1	ENSRNOG00000015020	ENSRNOT00000020322.5, NM_031510, XM_006245049, XM_008767076	4	1	3	isocitrate dehydrogenase (NADP(+)) 1, cytosolic	9:71882480-71903723:-1	63.63	54.01	115.6	348.26	214.68	234.72	28.88	154.74	111.63	188.56	227.35	178.19	231.96	88.0817	0.379728
Dao	ENSRNOG00000054962	ENSRNOT00000077317.1, NM_053626	2	1	1	D-amino-acid oxidase	12:48353691-48373647:-1	25.12	51.19	97.47	144.74	134.66	141.44	4.91	70.19	71.21	128.77	159.8	132.63	140.34	53.3483	0.380136
Hist1h2bk	ENSRNOG00000055512	ENSRNOT00000089643.1	1	1	0	histone cluster 1 H2B family member k	17:44527421-44527801:-1	0.6	0.22	0.69	1.24	0	2.3	0	0.81	0	0.99	1.56	0	1.015	0.386667	0.380952
Hck	ENSRNOG00000009331	ENSRNOT00000012432.6, NM_013185	2	1	1	HCK proto-oncogene, Src family tyrosine kinase	3:148579917-148623026:1	1.73	2.07	2.5	3.36	5.93	5.3	1.92	3.08	4.09	13.1	7.16	5.54	6.73167	2.565	0.381035
Thap2	ENSRNOG00000003993	ENSRNOT00000005443.6	1	1	0	THAP domain containing 2	7:58354582-58365313:-1	2.24	1.36	1.43	2.8	3.57	3.13	0.54	1.38	0.35	3.52	3.77	2.34	3.18833	1.21667	0.3816
Kel	ENSRNOG00000015682	ENSRNOT00000021485.5, XM_006236378, XM_006236379, XM_006236380, XM_006236381, XM_006236382	6	1	5	Kell blood group, metallo-endopeptidase	4:70980514-70996920:-1	0.37	0.14	0.7	0.75	0.88	0.69	0.25	0.43	0.24	1.26	1.32	0.68	0.93	0.355	0.38172
LOC108352449	108352449	XM_017598519	1	0	1	P2X purinoceptor 7-like	12:39924949-39929929:-1	0	0	0.01	0.03	0.08	0.93	0.78	0.79	2.99	3.19	7.73	0	1.99333	0.761667	0.382107
Sult1c2/ENSRNOG00000050885	ENSRNOG00000050885	ENSRNOT00000040879.5, ENSRNOT00000092159.1	2	2	0	sulfotransferase family 1C member 2	9:4807717-4834335:1	0.42	0.37	0.39	2.44	0.63	0.39	0	0.55	0.28	0.39	1.03	0.37	0.875	0.335	0.382857
LOC100363436	100363436	XM_017593088	1	0	1	rCG56280-like	4:130649564-130751397:-1	0.17	1.14	0.41	1.83	1.07	1.23	0.23	1.16	0	2.06	1.17	0.75	1.35167	0.518333	0.383477
Chtf18	ENSRNOG00000019174	ENSRNOT00000026139.6, NM_001105773, XM_006245936, XM_017597066	4	1	3	chromosome transmission fidelity factor 18	10:15091099-15098825:-1	0.15	0.31	0.81	0.44	1.37	1.54	0.37	1.22	0.7	2.03	1.8	2.1	1.54667	0.593333	0.383621
Phf19	ENSRNOG00000018874	ENSRNOT00000025528.6, XM_006233971, XM_008761740, XM_017591661	4	1	3	PHD finger protein 19	3:13957137-13968942:-1	0.42	0.41	0.79	0.94	1.45	1.1	0.13	1.28	0.41	1.74	2.05	1.68	1.49333	0.573333	0.383929
Comt	ENSRNOG00000001889	ENSRNOT00000050269.5, XM_006248603	2	1	1	catechol-O-methyltransferase	11:86727725-86735630:1	95.37	80.8	185.54	659.58	356.12	363.26	81.42	309.02	245.82	364.2	453.31	400.24	432.785	166.328	0.384321
Phkg1	ENSRNOG00000000920	ENSRNOT00000001222.4, NM_031573	2	1	1	phosphorylase kinase catalytic subunit gamma 1	12:30450431-30464314:1	0.28	0.41	0.35	0.8	1.14	0.54	0.22	0.3	0.39	1.35	0.66	0.58	0.845	0.325	0.384615
Spi1	ENSRNOG00000012172	ENSRNOT00000016306.6, NM_001005892, XM_006234532	3	1	2	Spi-1 proto-oncogene	3:79919011-79937706:1	2.57	1.55	2.24	7.31	7.95	5.42	2.79	3.43	7.71	15.3	8.28	8.46	8.78667	3.38167	0.384863
Tnfrsf25	ENSRNOG00000021814	ENSRNOT00000055466.2, XM_006239473, XM_006239474	3	1	2	TNF receptor superfamily member 25	5:169288871-169293137:1	0.37	0.6	0.73	0.49	1.89	0.27	0.42	0.72	0.42	2.04	2.69	1.09	1.41167	0.543333	0.384888
Igf1	ENSRNOG00000004517	ENSRNOT00000005995.5, ENSRNOT00000038780.6, ENSRNOT00000081822.1, ENSRNOT00000085680.1, NM_178866, XM_006241192, XM_006241193, XM_006241194	8	4	4	insulin-like growth factor 1	7:28414350-28486609:1	52.89	65.9	92.98	137.07	197.46	178.93	26.96	108.29	84.26	196.78	213.1	196.9	186.707	71.88	0.384989
Ghr	ENSRNOG00000015654	ENSRNOT00000021081.6, ENSRNOT00000046951.5, ENSRNOT00000081558.1, ENSRNOT00000088876.1, NM_017094, XM_008760752, XM_008760753, XM_008760754	8	4	4	growth hormone receptor	2:53150370-53313884:-1	54.31	58.85	102.62	124.75	212.16	188.51	26.04	106.58	104.68	211.75	238.22	199.59	195.83	75.5133	0.385607
Alas2	ENSRNOG00000000167	ENSRNOT00000000180.7, NM_013197	2	1	1	5'-aminolevulinate synthase 2	X:23167576-23187356:-1	6.21	5.2	9.67	16.94	21.14	14.79	2.71	14.23	7.69	28.74	22.24	14.54	19.7317	7.61833	0.386097
Abcg8	ENSRNOG00000005420	ENSRNOT00000007638.7, ENSRNOT00000061871.5, XM_008764453	3	2	1	ATP binding cassette subfamily G member 8	6:7968128-7979569:1	5.64	8.62	11.58	9.03	14.36	18.19	2.64	7.35	5.96	24.15	28.93	13.55	18.035	6.965	0.386194
Adgre1	ENSRNOG00000046254	ENSRNOT00000073926.2, NM_001007557, XM_006244280	3	1	2	adhesion G protein-coupled receptor E1	9:9431888-9585852:-1	5.55	3.68	4.09	9.79	12.79	11.2	3.34	5.25	5.94	16.24	11.37	10.72	12.0183	4.64167	0.386216
NEWGENE_1308612	ENSRNOG00000045955	ENSRNOT00000073679.2	1	1	0	MRG/MORF4L binding protein	3:176087700-176090268:1	0	0	1.83	1.58	4.35	0.64	0.76	0	1.06	0.85	2.02	0	1.57333	0.608333	0.386653
LOC100911027	ENSRNOG00000046250	ENSRNOT00000074549.2	1	1	0	protein MAL2-like	1:54719971-54748763:-1	0.44	0.34	0.16	0.21	0.22	0	0	0	0	0.98	1.02	0	0.405	0.156667	0.386831
Slc34a2	ENSRNOG00000004626	ENSRNOT00000048509.2, NM_053380	2	1	1	solute carrier family 34 member 2	14:60257211-60276516:-1	1.92	1.37	5.72	8.16	8.75	6.92	0.48	11.08	3.38	12.16	16.79	9.07	10.3083	3.99167	0.387227
LOC103690128	ENSRNOG00000054319	ENSRNOT00000077706.1, XM_008770375, XM_008770376	3	1	2	smoothelin-like	14:80678919-80682293:-1	2.42	3.86	2.71	2.39	4.3	3.37	0.88	1.4	2.07	5.93	7.87	10.55	5.735	2.22333	0.387678
AABR07059215.1	ENSRNOG00000031486	ENSRNOT00000046248.1	1	1	0	no description available	4:9042722-9060554:-1	0	0.26	0.27	0	0.31	0.08	0.18	0	0	0.39	0	1.05	0.305	0.118333	0.387978
Gpr31	ENSRNOG00000039255	ENSRNOT00000060121.1	1	1	0	G protein-coupled receptor 31	1:53519829-53520788:-1	0.35	0.26	0.48	0.83	0.54	1.01	0.47	0.24	0.78	1.58	1.09	1.59	1.10667	0.43	0.388554
Optc	ENSRNOG00000003059	ENSRNOT00000064556.3, ENSRNOT00000076673.2, ENSRNOT00000076856.1	3	3	0	opticin	13:50735599-50746354:-1	0.57	1.44	0.99	2.23	2.81	2.72	1.21	2.28	0.72	2.55	4.56	3.65	3.08667	1.20167	0.389309
Nckap1l	ENSRNOG00000036829	ENSRNOT00000065753.1, ENSRNOT00000088956.1	2	2	0	NCK associated protein 1 like	7:145068286-145113507:1	1.15	0.76	1.86	3.39	3.31	3.97	1.13	1.92	1.76	4.62	2.78	3.96	3.67167	1.43	0.389469
AABR07059663.1	ENSRNOG00000051922	ENSRNOT00000077134.1, ENSRNOT00000087897.1	2	2	0	no description available	4:31229913-31299132:1	0.74	0.68	1.19	2.04	2.57	2.73	0.47	1.4	1.23	2.82	2.38	2.12	2.44333	0.951667	0.389495
Zfp763	ENSRNOG00000057416	ENSRNOT00000081512.1	1	1	0	zinc finger protein 763	7:15298545-15301382:-1	0.18	0.18	0.37	0.32	0.69	0.44	0.16	0.33	0.21	0.53	0.62	1.07	0.611667	0.238333	0.389646
Wbp1/ENSRNOG00000061902	ENSRNOG00000061902	ENSRNOT00000079376.1, ENSRNOT00000084381.1	2	2	0	WW domain binding protein 1	4:114817576-114820127:-1	3.62	2	3.35	2.71	3.44	6.46	0	1.64	0.93	7.02	3.27	6.71	4.935	1.92333	0.389733
Hist2h2be	ENSRNOG00000045753	ENSRNOT00000046129.4	1	1	0	histone cluster 2 H2B family member E	2:198360998-198361378:1	1.93	0.48	1.03	2.37	2.01	4.52	1.77	0.9	2.32	2.18	1.71	8.84	3.605	1.405	0.389736
Lamc2	ENSRNOG00000002667	ENSRNOT00000036947.5, ENSRNOT00000092264.1, ENSRNOT00000092339.1, ENSRNOT00000092499.1, ENSRNOT00000092548.1	5	5	0	laminin subunit gamma 2	13:70566643-70626252:-1	0.23	0.51	1.1	2.84	1.15	1.56	0.63	0.64	1.26	2.09	1.98	1.56	1.86333	0.728333	0.390877
Btk	ENSRNOG00000052407	ENSRNOT00000077547.1, ENSRNOT00000086863.1, NM_001007798	3	2	1	Bruton tyrosine kinase	X:105360922-105390580:-1	0.34	0.32	0.64	0.62	1.56	1.14	0.38	0.53	0.67	1.67	1.01	1.36	1.22667	0.48	0.391304
Tbxas1	ENSRNOG00000007918	ENSRNOT00000010796.4, NM_012687, XM_008762759, XM_008762760, XM_008762761	5	1	4	thromboxane A synthase 1	4:66728477-66846745:1	0.7	0.95	1.72	3.16	3.38	3.02	1.76	1.86	2.37	7.16	4.29	2.9	3.985	1.56	0.391468
P2ry13	ENSRNOG00000029756	ENSRNOT00000051027.2, NM_001002853	2	1	1	purinergic receptor P2Y13	2:149431095-149432105:-1	1.35	1.06	2.04	2.66	4.8	3.82	0.67	0.64	2.74	3.92	3.5	3.01	3.61833	1.41667	0.391525
Krt76	ENSRNOG00000031785	ENSRNOT00000048613.2, ENSRNOT00000080260.1, ENSRNOT00000091817.1, NM_001008805, XM_017595033	5	3	2	keratin 76	7:143489160-143497108:-1	0.19	0.7	0.34	0.48	0.84	1.22	0.62	0.19	0	0.62	0.76	1.29	0.868333	0.34	0.391555
Slc11a1	ENSRNOG00000014956	ENSRNOT00000057472.3, ENSRNOT00000080961.1, ENSRNOT00000082956.1, ENSRNOT00000083421.1, ENSRNOT00000085699.1, ENSRNOT00000088679.1, NM_001031658, XM_006245219, XM_006245220	9	6	3	solute carrier family 11 member 1	9:81655696-81666697:1	16.09	12.02	16.01	26.04	36.07	26.58	14.22	15.35	17.13	76.7	38.11	28.43	38.655	15.1367	0.391584
LOC100911854	100911854	XM_003749087, XM_003749088	2	0	2	mannose-binding protein C-like	1:248723370-248730969:1	3.04	2.93	2.46	9.44	5.05	5.53	3.29	32.69	11.39	40.02	47.11	35.32	23.745	9.3	0.391661
Mbl2/64668	64668	NM_022704	1	0	1	mannose binding lectin 2	1:248436160-248441053:1	3.04	2.93	2.46	9.44	5.05	5.53	3.29	32.69	11.39	40.02	47.11	35.32	23.745	9.3	0.391661
Plekhf1	ENSRNOG00000027724	ENSRNOT00000020383.5, NM_001013148, XM_006228905	3	1	2	pleckstrin homology and FYVE domain containing 1	1:94609375-94610852:-1	4.37	4.4	7.22	11.09	15.67	8.6	2.73	7.67	4.83	16.5	18.9	8.95	13.285	5.20333	0.39167
Chst1	ENSRNOG00000007989	ENSRNOT00000010510.5, NM_001011955, XM_017591563	3	1	2	carbohydrate sulfotransferase 1	3:81498022-81512807:1	0.2	0.39	0.66	1.02	0.54	0.91	0.09	0.34	0.23	0.49	1.05	0.86	0.811667	0.318333	0.392197
C5ar1	ENSRNOG00000047800	ENSRNOT00000073034.2, NM_053619	2	1	1	complement C5a receptor 1	1:78186777-78195132:-1	1.17	1.12	1.24	2.26	3.4	3.36	0.75	1.34	1.86	3.54	3.95	2.56	3.17833	1.24667	0.392239
Htra1	ENSRNOG00000020533	ENSRNOT00000027860.4, NM_031721	2	1	1	HtrA serine peptidase 1	1:201499067-201548508:1	7.61	11	17.16	29.37	32.83	29.68	5.47	23.44	18.95	39.37	47.03	34.48	35.46	13.9383	0.393072
Inhba	ENSRNOG00000014320	ENSRNOT00000019272.5, NM_017128, XM_006254001, XM_008771712, XM_008771713, XM_008771714, XM_008771715, XM_008771716	8	1	7	inhibin beta A subunit	17:51899146-51912423:-1	0.28	0.44	0.9	1.3	0.84	0.85	0.43	0.84	0.48	1.15	3.1	1.33	1.42833	0.561667	0.393232
Icoslg	ENSRNOG00000023109	ENSRNOT00000038547.6, XM_006256260, XM_006256261, XM_006256262, XM_017601875	5	1	4	inducible T-cell co-stimulator ligand	20:11334409-11340306:-1	24.57	26.14	45.09	76.01	96.73	98.78	12.51	69.58	44.53	95.85	95.04	102.47	94.1467	37.07	0.393747
Egr1	ENSRNOG00000019422	ENSRNOT00000026303.4, NM_012551	2	1	1	early growth response 1	18:27657903-27660101:1	1.25	2.17	8.26	15.27	7.92	23.25	4.04	4.72	3.95	5.06	2.55	7.87	10.32	4.065	0.393895
LOC100910207/100910207	100910207	XM_003751317	1	0	1	protein Dr1-like	14:1621021-1632432:-1	0	2.09	0	0.97	3.38	4.06	1.75	3.72	4.19	5.73	8.5	7.19	4.97167	1.95833	0.393899
Fgr	ENSRNOG00000009912	ENSRNOT00000013778.5, ENSRNOT00000085674.1, NM_024145, XM_006239079, XM_006239080, XM_006239081, XM_006239082	7	2	5	FGR proto-oncogene, Src family tyrosine kinase	5:151181962-151199746:1	1.54	1.14	1.86	3.57	3.73	2.66	0.8	2.32	2.02	6.33	4.77	3.5	4.09333	1.61333	0.394137
Cyp1a2	ENSRNOG00000016173	ENSRNOT00000021653.7, NM_012541	2	1	1	cytochrome P450, family 1, subfamily a, polypeptide 2	8:62451360-62458244:-1	267.87	199.7	459.56	577.86	632.31	694.35	8.9	510.68	162.05	741.8	721.2	710.72	679.707	268.127	0.394474
Tymp	ENSRNOG00000032394	ENSRNOT00000040541.4, XM_006242209, XM_008765730, XM_008765734, XM_017594882, XM_017594883, XM_017594884	7	1	6	thymidine phosphorylase	7:130342481-130344356:-1	59.14	64.21	82.55	219.16	198.78	168.22	45.18	130.26	163.79	274.71	322.01	198.45	230.222	90.855	0.394641
E2f8	ENSRNOG00000022537	ENSRNOT00000035512.6	1	1	0	E2F transcription factor 8	1:104187100-104202591:-1	0.45	0.62	0.6	0.75	1.31	1.65	0.96	0.65	0.42	1.44	1.67	2.55	1.56167	0.616667	0.394877
AC097845.1	ENSRNOG00000047108	ENSRNOT00000051261.6, ENSRNOT00000052403.5	2	2	0	no description available	2:210745897-210749991:-1	0.28	0.11	1.17	1.84	1.9	0.53	0.19	1.22	0.52	0.39	2.07	2.1	1.47167	0.581667	0.395243
Erg28	ENSRNOG00000008781	ENSRNOT00000012327.5	1	1	0	ergosterol biosynthesis 28 homolog	6:109683253-109692218:-1	20.92	25.41	30.3	81.15	76.35	79.83	20.15	28.2	32.76	52.47	48.95	59.76	66.4183	26.29	0.395824
Slamf6	ENSRNOG00000038286	ENSRNOT00000029315.5, NM_001191932, XM_006250301	3	1	2	SLAM family member 6	13:90301040-90321781:1	0.28	0.22	0.31	0.64	0.75	0.54	0.32	0.38	0.41	1.2	0.55	1.17	0.808333	0.32	0.395876
LOC360998	360998	XM_008766885, XM_008766888, XM_008766889, XM_017596716	4	0	4	hypothetical LOC360998	9:12418400-12429048:1	0.97	0.63	0.64	1.68	1.29	2.04	0	0.8	1.17	0.89	2.37	2.36	1.77167	0.701667	0.396049
AABR07053884.1	ENSRNOG00000030601	ENSRNOT00000042040.1	1	1	0	no description available	3:132282628-132282879:-1	0.73	0	0	0	0.76	0	0	0	0	0	0	1.08	0.306667	0.121667	0.396739
Tubd1	ENSRNOG00000053309	ENSRNOT00000081012.1, NM_001105826	2	1	1	tubulin, delta 1	10:73865828-73886976:1	0.4	0.4	3	1.21	2.54	3.72	0.27	1.63	1.16	4.38	2.29	3.15	2.88167	1.14333	0.396761
LOC108348155	ENSRNOG00000050981	ENSRNOT00000064787.2, XM_008769100, XM_017598613, XM_017598614	4	1	3	paired immunoglobulin-like type 2 receptor beta-2	12:21357360-21362919:-1	0.4	0.37	0.07	0.38	0.91	0.13	0.1	0.33	0	0	0.78	1	0.533333	0.211667	0.396875
Cldn14	ENSRNOG00000001691	ENSRNOT00000002297.3, XM_006248058, XM_006248059	3	1	2	claudin 14	11:34132583-34142703:-1	6.12	4.51	16.13	18.44	22.6	23.5	2.6	16.98	5.49	20.07	18.47	27.41	21.7483	8.63833	0.397195
Ddx11	ENSRNOG00000051528	ENSRNOT00000079340.1, XM_008767410	2	1	1	DEAD/H-box helicase 11	9:114113642-114133908:1	0.31	0.47	0.95	0.32	1.43	2.37	0.4	1.33	0.56	1.95	2.09	1.96	1.68667	0.67	0.397233
Srebf2	ENSRNOG00000007400	ENSRNOT00000056041.2, ENSRNOT00000082603.1, NM_001033694, XM_006242079	4	2	2	sterol regulatory element binding transcription factor 2	7:123381425-123438605:1	6.39	7.8	9.69	30.43	22.59	18.47	12.1	9.83	9.25	22.1	24.13	20.72	23.0733	9.17667	0.397717
Hmgb2	ENSRNOG00000013167	ENSRNOT00000017635.6, NM_017187, XM_017600052	3	1	2	high mobility group box 2	16:36077617-36080191:-1	3.86	4.09	5.77	5.11	11.78	20.71	5.96	6.07	3.58	10.45	11.28	14.37	12.2833	4.88833	0.397965
Pola1	ENSRNOG00000013322	ENSRNOT00000018147.8, ENSRNOT00000075997.2, ENSRNOT00000076359.1, NM_053479	4	3	1	DNA polymerase alpha 1, catalytic subunit	X:62382604-62698830:-1	0.67	0.95	1.1	1.62	2.44	2.66	1.16	1.2	0.62	2.36	2.35	2.89	2.38667	0.95	0.398045
RGD1562339	ENSRNOG00000001767	ENSRNOT00000002408.4	1	1	0	RGD1562339	11:83048636-83094372:1	0.26	0.48	0.91	0.41	1.21	1.49	0.35	0.18	0.69	1.32	1.6	1.18	1.20167	0.478333	0.398058
AABR07067024.1	ENSRNOG00000060699	ENSRNOT00000082814.1	1	1	0	no description available	9:26727162-26734763:-1	0.19	0.58	0	0.82	0.2	0.86	0	0.52	0	1.07	0	0.29	0.54	0.215	0.398148
Thy1	ENSRNOG00000006604	ENSRNOT00000008685.3, XM_017595476	2	1	1	Thy-1 cell surface antigen	8:48382202-48387271:1	0.19	0.23	1.16	0.92	1.16	2.04	0.19	0.94	0.55	1.19	0.77	2.1	1.36333	0.543333	0.398533
Snai2	ENSRNOG00000047699	ENSRNOT00000073049.2, NM_013035	2	1	1	snail family transcriptional repressor 2	11:90404421-90406730:-1	2.8	0.81	5.8	7.7	6.35	7.36	0.59	3.32	2.05	5.63	5.27	6.25	6.42667	2.56167	0.3986
Dnajc28	ENSRNOG00000002026	ENSRNOT00000002771.4	1	1	0	DnaJ heat shock protein family (Hsp40) member C28	11:31770165-31772984:-1	1.49	1.06	2.09	3.31	3.45	4.26	0.47	2.02	1.6	3.9	2.91	4.06	3.64833	1.455	0.398812
Sapcd1	ENSRNOG00000000858	ENSRNOT00000001146.6, ENSRNOT00000080415.1, NM_001004069, XM_006256068	4	2	2	suppressor APC domain containing 1	20:5018822-5020375:-1	0.39	0.2	0.64	0.28	0.42	1.56	0	0.25	0	0.78	0.4	0.27	0.618333	0.246667	0.398922
Hspa8	ENSRNOG00000034066	ENSRNOT00000044608.5, NM_024351	2	1	1	heat shock protein family A (Hsp70) member 8	8:44989401-44993261:1	188.36	116.12	271.05	246.85	479.52	384.53	225.32	147.36	152.38	608.49	438.74	599.96	459.682	183.432	0.399041
LOC297568	ENSRNOG00000037188	ENSRNOT00000019969.6, ENSRNOT00000044408.5, ENSRNOT00000079192.1, ENSRNOT00000081488.1, ENSRNOT00000087441.1, XM_006237281	6	5	1	alpha-1-inhibitor III	4:154505747-154565099:1	147.09	142.91	260.33	388.17	621.89	399.57	127.61	285.27	539.13	872.12	950.91	519.59	625.375	250.39	0.400384
Rgs9bp	ENSRNOG00000012877	ENSRNOT00000017172.2	1	1	0	regulator of G protein signaling 9 binding protein	1:91855270-91855983:-1	0.24	0.18	0.38	0.49	0.12	0.92	0	0.51	0.44	0.82	1.28	0.74	0.728333	0.291667	0.400458
Klri1	ENSRNOG00000052803	ENSRNOT00000090813.1, NM_001012649, XM_008763328	3	1	2	killer cell lectin-like receptor family I member 1	4:163494986-163528165:-1	0.6	0	0.37	1.02	1.15	0.54	0	0.53	0.17	0.52	0.8	0.14	0.695	0.278333	0.40048
Msi1	ENSRNOG00000001156	ENSRNOT00000001532.5, NM_148890	2	1	1	musashi RNA-binding protein 1	12:46899835-46935335:-1	0.34	0.27	0.64	0.96	1.11	0.93	0.38	0.58	0.27	0.74	0.93	1.52	1.03167	0.413333	0.400646
Hsd17b2	ENSRNOG00000013982	ENSRNOT00000018795.3, NM_024391	2	1	1	hydroxysteroid (17-beta) dehydrogenase 2	19:50246404-50317892:1	12.91	16.63	72.78	92.12	83.29	90.71	8.62	76.28	28.15	86.5	95.98	88.8	89.5667	35.895	0.400763
Slc8a1	ENSRNOG00000008479	ENSRNOT00000042230.5, ENSRNOT00000042251.5, ENSRNOT00000043870.5, ENSRNOT00000046246.5, ENSRNOT00000052367.5, ENSRNOT00000070918.3, NM_001270773, NM_001270775, NM_001270778, NM_019268, XM_006239660, XM_008764432, XM_008764435, XM_008764436, XM_008764439, XM_017594061, XM_017594062, XM_017594064	18	6	12	solute carrier family 8 member A1	6:4255699-4520638:-1	0.19	0.34	0.56	0.63	1.22	1.19	0.29	0.54	0.87	1.54	1.18	1.2	1.16	0.465	0.400862
LOC108352374	108352374	XM_017598218	1	0	1	olfactory receptor Olfr180-like	11:43718204-43722512:1	0	0.99	0.35	1.19	0.46	0	0	0.3	0	0.71	1.1	0.63	0.681667	0.273333	0.400978
Abhd2	ENSRNOG00000017120	ENSRNOT00000023506.6, ENSRNOT00000090897.1	2	2	0	abhydrolase domain containing 2	1:140998240-141087405:1	8.14	10.05	12.71	17.69	38.14	31.93	11.76	25.15	12.43	36.38	44.42	31.43	33.3317	13.3733	0.40122
RGD1561143	ENSRNOG00000046184	ENSRNOT00000075641.2, XM_006249193, XM_017598619	3	1	2	similar to cell surface receptor FDFACT	12:21915977-21923271:-1	0.58	0.7	0.23	2.22	1.05	1.13	0.29	0.56	1.24	1.21	1.64	1.72	1.495	0.6	0.401338
Olr292/ENSRNOG00000036647	ENSRNOG00000036647	ENSRNOT00000025680.3, ENSRNOT00000054880.5	2	2	0	olfactory receptor 292	1:212714179-212809714:1	0.16	0.24	0.41	1.07	0.91	0.76	0.74	0.54	0.45	1.24	1.57	0.77	1.05333	0.423333	0.401899
Adam11	ENSRNOG00000002753	ENSRNOT00000064429.2, ENSRNOT00000093169.1, ENSRNOT00000093454.1, ENSRNOT00000093604.1, XM_006247380, XM_017597402, XM_017597403, XM_017597404, XM_017597405	9	4	5	ADAM metallopeptidase domain 11	10:90740424-90747594:1	3.08	4.81	19.91	20.33	33.37	21.84	2.09	30.65	25.15	54.23	46.63	36.55	35.4917	14.2817	0.402395
Dbf4	ENSRNOG00000050482	ENSRNOT00000072455.2, ENSRNOT00000076123.2, NM_001191748	3	2	1	DBF4 homolog (S. cerevisiae)	4:22898527-22914091:1	0.53	0.58	0.77	0.57	1.41	1.97	1.09	1.05	0	1.47	2.69	1.88	1.665	0.67	0.402402
Aspnl1/ENSRNOG00000015410	ENSRNOG00000015410	ENSRNOT00000020704.5	1	1	0	asporin-like 1	17:14656009-14679409:-1	0	0	0.44	0	1.8	0.17	0.09	0.73	0	0.26	0	0.9	0.521667	0.21	0.402556
Cyp2c12	ENSRNOG00000047945	ENSRNOT00000015801.7, NM_031572	2	1	1	cytochrome P450, family 2, subfamily c, polypeptide 12	1:258709726-258766873:-1	2.68	3.7	32.25	26.16	82.6	28.88	10.46	96.45	39.31	116.37	172.93	32.21	76.525	30.8083	0.402592
Ntng1	ENSRNOG00000031136	ENSRNOT00000066218.2, NM_001106465, XM_008761393, XM_008761394, XM_017590776, XM_017590777, XM_017590778, XM_017590779, XM_017590780	9	1	8	netrin G1	2:212696624-213072470:-1	0.31	0.6	0.83	1.66	1.9	1.29	0.37	0.93	0.55	1.43	0.98	1.65	1.485	0.598333	0.402918
LOC103690073	103690073	XM_008773876	1	0	1	protein FAM76A	AABR07024262.1:10-13713:-1	0.59	2.3	0	0	1.48	0	0.86	0	1.92	4.18	4.26	4.15	2.345	0.945	0.402985
Mcub/295462	295462	XM_017591345	1	0	1	mitochondrial calcium uniporter dominant negative beta subunit	2:235353506-235356936:-1	0	0	0	0.86	2.33	0.57	1.01	1.09	0	0	0.16	1.29	0.868333	0.35	0.403071
Tecr	ENSRNOG00000021808	ENSRNOT00000037608.4, XM_006255218	2	1	1	trans-2,3-enoyl-CoA reductase	19:24705478-24732023:-1	83.71	83.92	121.36	189.28	226.99	246.18	57.96	127.99	116.96	259.74	290.63	254.93	244.625	98.65	0.40327
Cd52	ENSRNOG00000015403	ENSRNOT00000020688.4, NM_053983	2	1	1	CD52 molecule	5:152322910-152324469:-1	1.13	0.55	1.02	1.87	1.13	1.3	0.78	1.29	0.33	2.3	3.24	2.8	2.10667	0.85	0.403481
Rtn4rl2	ENSRNOG00000021513	ENSRNOT00000038250.1, NM_181380, XM_006234465, XM_006234466, XM_008761990, XM_017591711	6	1	5	reticulon 4 receptor-like 2	3:72273424-72289310:-1	1.43	1.27	3.52	1.52	7.46	2.38	0.48	3.91	4.16	7.28	13.44	4.5	6.09667	2.46167	0.403773
Osgin1	ENSRNOG00000014948	ENSRNOT00000020225.5, ENSRNOT00000079240.1, NM_138504, XM_006255706, XM_006255707	5	2	3	oxidative stress induced growth inhibitor 1	19:52076879-52085491:1	37.03	31.67	67.87	332.57	15.67	142.12	56.99	26.14	23.57	22.06	15.26	74.78	100.41	40.545	0.403794
G0s2	ENSRNOG00000006019	ENSRNOT00000007879.4	1	1	0	G0/G1switch 2	13:112004140-112005052:-1	47.49	12.32	95.23	74.15	306.42	58.03	1.94	234.57	55.11	306.31	291.4	67.73	184.007	74.4433	0.404569
Chaf1b	ENSRNOG00000001692	ENSRNOT00000002299.6, NM_001024741, XM_006248044	3	1	2	chromatin assembly factor 1 subunit B	11:34101291-34121371:1	0.55	0.79	1.06	0.42	1.23	1.95	0.42	1.12	0.7	2.3	2.28	3.28	1.91	0.773333	0.404887
Tmem125/ENSRNOG00000045872	ENSRNOG00000045872	ENSRNOT00000072816.1	1	1	0	transmembrane protein 125	5:137371825-137373205:1	1.6	3.1	8.92	12.51	10.55	12.07	0.71	8.91	5.16	9.41	16.03	9.55	11.6867	4.73333	0.40502
Dsn1	ENSRNOG00000006236	ENSRNOT00000008254.6, NM_001025768, XM_006235375, XM_006235376, XM_006235377, XM_006235378	6	1	5	DSN1 homolog, MIS12 kinetochore complex component	3:153102273-153114500:-1	0.36	0.42	0.95	0.73	1.61	2.3	0.41	2.01	0.48	1.89	2.14	2.76	1.905	0.771667	0.405074
Ctss	ENSRNOG00000021157	ENSRNOT00000028732.7, NM_017320	2	1	1	cathepsin S	2:197655780-197679768:1	28.58	14.74	16.77	57.1	65.23	42.58	43.84	19.6	26.7	91.75	53.78	60.35	61.7983	25.0383	0.405162
H2afx	ENSRNOG00000010386	ENSRNOT00000059715.2	1	1	0	H2A histone family, member X	8:48665652-48666981:1	3.64	5.39	7.6	5.42	13.93	15.03	2.84	8.12	9.44	16.23	22.17	18.59	15.2283	6.17167	0.405275
Cers6	ENSRNOG00000024595	ENSRNOT00000058763.4, XM_006234308, XM_345363	3	1	2	ceramide synthase 6	3:55094244-55338370:1	1.24	1.79	2.1	2.36	3.23	5.5	1.72	1.41	1.18	4.34	3.99	3.87	3.88167	1.57333	0.405324
Itgal	ENSRNOG00000017980	ENSRNOT00000024404.6, NM_001033998, XM_006230269	3	1	2	integrin subunit alpha L	1:198744192-198781745:1	2.6	1.99	3.62	5.84	7.01	5.18	2.35	3.9	3.98	12.4	8.18	6.84	7.575	3.07333	0.405721
Cfp	ENSRNOG00000025811	ENSRNOT00000038909.6	1	1	0	complement factor properdin	X:1311121-1316682:1	23.24	21.05	26.61	64.33	65.84	52.48	24	25.53	30.69	69.43	63	57.32	62.0667	25.1867	0.4058
Fgl2	ENSRNOG00000012881	ENSRNOT00000017232.5	1	1	0	fibrinogen-like 2	4:10323607-10329241:-1	1.51	1.31	1.7	3.39	4.73	3.76	1.48	1.74	1.98	5.11	4.13	2.83	3.99167	1.62	0.405846
Slc17a3	ENSRNOG00000032745	ENSRNOT00000029626.5, ENSRNOT00000080684.1, ENSRNOT00000082719.1, ENSRNOT00000091749.1, NM_153622, XM_006253941, XM_006253942, XM_006253944, XM_006253947, XM_006253948, XM_006253949, XM_006253950, XM_006253951, XM_008771623, XM_008771624, XM_008771625, XM_017600461	17	4	13	solute carrier family 17 member 3	17:43521653-43545159:-1	13.9	20.34	49.67	160.67	68.22	65.27	7.16	61.46	49.22	60.39	81.72	60.43	82.7833	33.625	0.406181
Aacs	ENSRNOG00000000967	ENSRNOT00000001292.5, NM_023104	2	1	1	acetoacetyl-CoA synthetase	12:36512393-36555694:-1	0.6	0.82	1.54	3.62	2.13	1.05	0.87	0.8	1.07	2.62	2.33	2.28	2.33833	0.95	0.406272
Fkbp4	ENSRNOG00000006444	ENSRNOT00000008737.6	1	1	0	FKBP prolyl isomerase 4	4:161748993-161757447:-1	41.77	30.8	57.08	124.56	129.52	97.83	14.47	118.4	32.12	131.62	115.58	120.83	119.99	49.1067	0.409256
RGD1564865	ENSRNOG00000038361	ENSRNOT00000058413.3	1	1	0	similar to 20-alpha-hydroxysteroid dehydrogenase	17:69468427-69497132:1	0.19	0.22	1.13	1.35	1.01	0.97	0	0.13	0.34	0.65	0.5	0.43	0.818333	0.335	0.409369
Ndufv3/ENSRNOG00000027593	ENSRNOG00000027593	ENSRNOT00000030926.1	1	1	0	NADH:ubiquinone oxidoreductase subunit V3	13:51297295-51297621:-1	36.01	13.89	0	31.31	0	46.27	0	0	14.16	23.52	49.84	5.26	26.0333	10.6767	0.410115
LOC100910235	ENSRNOG00000047720	ENSRNOT00000073468.2	1	1	0	sulfotransferase 1C1-like	9:4324211-4327679:-1	2.02	6.33	0.13	8.49	2.63	0	0	0	2.43	7.25	2.79	5.44	4.43333	1.81833	0.41015
Cenpu	ENSRNOG00000022261	ENSRNOT00000041596.4, NM_001025673	2	1	1	centromere protein U	16:48898032-48921248:-1	0.3	0.63	0.61	0.13	1	1.35	0.24	0.24	0.31	1.17	0.31	1.72	0.946667	0.388333	0.410211
Rangap1	ENSRNOG00000031789	ENSRNOT00000052098.5, ENSRNOT00000090208.1, XM_006242100, XM_006242101	4	2	2	RAN GTPase activating protein 1	7:122940373-122967178:-1	10.21	12.26	24.89	23.01	37.99	35.1	6.39	26.06	12.61	39.48	43.85	45.6	37.505	15.4033	0.410701
Ihh	ENSRNOG00000018059	ENSRNOT00000024419.4	1	1	0	Indian hedgehog signaling molecule	9:82208223-82214440:-1	0.81	0.96	0.82	2.1	2.26	1.62	0.31	0.58	0.46	1.67	1.25	0.69	1.59833	0.656667	0.410845
Ebp	ENSRNOG00000004903	ENSRNOT00000007015.6, NM_057137, XM_006256699	3	1	2	emopamil binding protein (sterol isomerase)	X:15049462-15055782:1	98.25	95.49	78.97	196.92	191.7	243.2	88.89	87.85	80.83	193.59	220.53	243.71	214.942	88.38	0.411181
Kbtbd7	100909827	NM_001302944	1	0	1	kelch repeat and BTB domain containing 7	15:61692041-61696506:1	0.9	0.44	1.6	1.07	2.56	2.25	0.51	1.56	0.59	2.4	3.09	2.24	2.26833	0.933333	0.411462
AABR07040840.1	ENSRNOG00000060899	ENSRNOT00000087583.1	1	1	0	no description available	X:111942102-111942749:-1	2.46	4.24	11.53	7.11	8.24	7.78	0	5.39	5.56	23.06	13.74	10.93	11.81	4.86333	0.411798
Spock1	ENSRNOG00000012747	ENSRNOT00000061187.3, NM_001271297	2	1	1	sparc/osteonectin, cwcv and kazal like domains proteoglycan 1	17:7675531-7797863:1	0.44	0.12	0.26	1	0.29	0.35	0.34	0.53	0.29	0.99	1.26	0.91	0.8	0.33	0.4125
Tjp3	ENSRNOG00000020501	ENSRNOT00000027847.5, ENSRNOT00000089004.1, XM_006240933, XM_017594816, XM_017594817	5	2	3	tight junction protein 3	7:11303613-11314522:1	5.8	3.76	4.2	9.48	14.09	10.03	2.1	10.62	5.68	17.38	17.51	9.47	12.9933	5.36	0.412519
Lrrc25	ENSRNOG00000022565	ENSRNOT00000031692.6, XM_006252977, XM_006252978, XM_008771187, XM_008771188	5	1	4	leucine rich repeat containing 25	16:20558843-20563446:-1	2.68	1.67	2.44	4.55	5.75	5.05	1.27	2.79	2.97	6.87	6.56	4.63	5.56833	2.30333	0.413649
Cd163	ENSRNOG00000010253	ENSRNOT00000068407.1, ENSRNOT00000084588.1, NM_001107887, XM_006237352, XM_017592650	5	2	3	CD163 molecule	4:156752093-156785467:1	10.83	9.74	9.74	22.28	25.22	23.29	12.89	10.23	13.15	31.81	29.66	28.67	26.8217	11.0967	0.41372
Acsl3	ENSRNOG00000014718	ENSRNOT00000020161.2, NM_057107	2	1	1	acyl-CoA synthetase long-chain family member 3	9:84569601-84593565:1	2.13	2.75	3.21	9.46	5.79	7.16	5.54	1.83	1.68	4.66	8.81	5.52	6.9	2.85667	0.41401
Ly6c/ENSRNOG00000061813	ENSRNOG00000061813	ENSRNOT00000081444.1	1	1	0	Ly6-C antigen	KL567988.1:20093-23908:-1	1.18	0.71	1	0.86	2.11	0.67	0.43	0.15	1.51	5.42	1.51	1.45	2.00333	0.83	0.414309
LOC102546754	102546754	XM_006251790, XM_017599844	2	0	2	beclin 1-associated autophagy-related key regulator-like	15:23375014-23377450:-1	0.83	1.46	0.83	0.81	2.4	1.22	0	0	0	2.11	0	0.99	1.255	0.52	0.414343
Sebox	ENSRNOG00000009979	ENSRNOT00000013296.2, NM_023951	2	1	1	SEBOX homeobox	10:65772443-65773314:1	0.67	0.99	2.72	4.01	3.93	1.61	0.44	2.48	2.32	5.73	5.19	2.72	3.865	1.60333	0.414834
Alox15	ENSRNOG00000019183	ENSRNOT00000026038.6, NM_031010, XM_006246823, XM_006246824	4	1	3	arachidonate 15-lipoxygenase	10:56953692-56962140:-1	5.58	5.69	20.29	16.59	24.1	20.13	2.84	19.38	7.29	39.19	30.48	16.69	24.53	10.1783	0.414934
Slc39a10	ENSRNOG00000011677	ENSRNOT00000016262.7, ENSRNOT00000093343.1, ENSRNOT00000093748.1, XM_006244936, XM_006244937, XM_006244938	6	3	3	solute carrier family 39 member 10	9:60022137-60068326:1	0.46	0.54	1.2	1.26	1.6	1.96	0.37	0.98	0.46	1.96	1.34	1.54	1.61	0.668333	0.415114
Pm20d2	ENSRNOG00000007755	ENSRNOT00000060914.2, XM_017593351	2	1	1	peptidase M20 domain containing 2	5:48419861-48437046:-1	0.42	0.31	0.49	0.73	0.79	0.71	0.1	0.29	0.5	1.02	0.98	0.85	0.846667	0.351667	0.415354
Ptprn	ENSRNOG00000019587	ENSRNOT00000026654.6, NM_053881, XM_006245134, XM_017596229, XM_017596230, XM_017596231	6	1	5	protein tyrosine phosphatase, receptor type, N	9:82447133-82461741:-1	1.23	0.75	1.97	2.83	4.57	3.22	0.13	3.97	1.25	3.23	4.77	3.77	3.73167	1.55	0.415364
Mgam/ENSRNOG00000026177	ENSRNOG00000026177	ENSRNOT00000016912.7	1	1	0	maltase-glucoamylase	4:68849033-68996961:1	2.34	1.81	1.76	5.68	3.52	3.57	0.66	1.74	1.81	3.68	3.84	4.04	4.055	1.68667	0.415947
Nfam1	ENSRNOG00000022975	ENSRNOT00000037681.5, XM_006242140, XM_006242142	3	1	2	NFAT activating protein with ITAM motif 1	7:123858975-123893790:-1	1.17	0.77	1.82	2.16	5.16	2.35	1.1	1.66	2.79	6.01	4.55	2.15	3.73	1.55167	0.415996
LOC691083	ENSRNOG00000013437	ENSRNOT00000017952.6, ENSRNOT00000079743.1	2	2	0	hypothetical protein LOC691083	3:95232166-95398594:1	8.14	5.02	10.25	11.05	19.82	19.62	2.99	15.18	5.78	20.92	22.01	20.42	18.9733	7.89333	0.416022
Wfdc15b	ENSRNOG00000028779	ENSRNOT00000047560.3, NM_001009179, XM_006235606, XM_006235607, XM_017591969, XM_017591970	6	1	5	WAP four-disulfide core domain 15B	3:160607818-160608202:-1	0	0.36	0.19	0.26	0.5	0.43	0.66	0.33	0.42	1.09	1.32	1.11	0.785	0.326667	0.416136
Necab3	ENSRNOG00000016708	ENSRNOT00000022115.7, ENSRNOT00000022428.6, ENSRNOT00000086933.1, XM_017591780, XM_017591781	5	3	2	N-terminal EF-hand calcium binding protein 3	3:150047826-150062311:-1	0.77	1.03	1.67	0.86	4.34	5.74	4.03	3.11	1.32	5.27	4.78	7.66	4.775	1.98833	0.416405
Cobl	ENSRNOG00000004281	ENSRNOT00000064483.1, ENSRNOT00000086154.1, XM_017599225, XM_017599226, XM_017599227, XM_017599228	6	2	4	cordon-bleu WH2 repeat protein	14:92342998-92495894:-1	2.43	2.52	8.4	9.65	7.99	9.77	1.88	5.52	3.78	9.65	10.07	11.66	9.79833	4.08833	0.417248
Clec11a	ENSRNOG00000019138	ENSRNOT00000025949.6, NM_001012459	2	1	1	C-type lectin domain containing 11A	1:100290374-100293515:-1	0.47	0.66	1.63	1.58	1.71	2.83	0.74	1.08	0.79	1.95	1.98	2.82	2.145	0.895	0.417249
Olr1353	405020	NM_001000750, XM_006245545, XM_006245546	3	0	3	olfactory receptor 1353	9:99795678-99796679:1	0	0	0	1.55	0	0.62	0	1.54	0	0.87	0	0.65	0.615	0.256667	0.417344
LOC100910829	ENSRNOG00000047507	ENSRNOT00000071447.1	1	1	0	probable N-acetyltransferase CML2-like	4:117567668-117568348:-1	3.38	1.76	18.57	20.43	13.52	7.47	0.25	15.05	3.17	20.37	24.57	14.39	16.7917	7.03	0.41866
Nat8f2	ENSRNOG00000057968	ENSRNOT00000080096.1	1	1	0	N-acetyltransferase 8 (GCN5-related) family member 2	4:117750649-117751329:-1	3.38	1.76	18.57	20.43	13.52	7.47	0.25	15.05	3.17	20.37	24.57	14.39	16.7917	7.03	0.41866
Prss53	ENSRNOG00000026040	ENSRNOT00000035672.5, XM_006230322, XM_006230324, XM_017589572	4	1	3	protease, serine, 53	1:199331787-199336451:-1	2.87	2.96	8.23	14.57	15.05	12.79	2.89	13.15	10.44	17.79	20.52	16.06	16.13	6.75667	0.418888
Avpr1a	ENSRNOG00000004400	ENSRNOT00000005829.5, ENSRNOT00000087045.1, NM_053019	3	2	1	arginine vasopressin receptor 1A	7:67341366-67345290:-1	34.93	41.84	44.33	64.3	115.53	91.41	10.64	75.78	53.64	114.31	134.38	102.38	103.718	43.5267	0.419662
Aldh1b1	ENSRNOG00000011497	ENSRNOT00000015281.4, NM_001011975	2	1	1	aldehyde dehydrogenase 1 family, member B1	5:61382351-61387359:1	20.73	24.2	49.98	72.93	54.16	83.06	4.27	41.55	29.68	57.35	65.03	73.28	67.635	28.4017	0.419926
Bmp7	ENSRNOG00000053384	ENSRNOT00000084990.1	1	1	0	bone morphogenetic protein 7	3:170879973-170955399:-1	0.77	0.49	0.69	1.53	2.18	2.61	0.78	2.38	0.55	2.34	2.77	2.04	2.245	0.943333	0.420193
Hmgcr	ENSRNOG00000016122	ENSRNOT00000022055.4, XM_006231826	2	1	1	3-hydroxy-3-methylglutaryl-CoA reductase	2:27480226-27500654:-1	11.6	12.05	15.46	41.95	28.76	17.83	16.62	14.52	12.48	28.48	35.5	44.34	32.81	13.7883	0.420248
Lpcat2	ENSRNOG00000016643	ENSRNOT00000022359.7, NM_001271344, XM_017601162	3	1	2	lysophosphatidylcholine acyltransferase 2	19:15470609-15540704:-1	0.81	0.34	0.81	1.54	1.62	1.53	0.36	1.03	1.11	2.4	1.88	1.63	1.76667	0.743333	0.420755
Rgs7	ENSRNOG00000021984	ENSRNOT00000065041.2, NM_019343	2	1	1	regulator of G-protein signaling 7	13:93095659-93534452:-1	0.22	0.58	1	1.78	1.15	2.17	0	0.95	0.82	1.42	0.82	1.14	1.41333	0.595	0.420991
AABR07028795.1	ENSRNOG00000061514	ENSRNOT00000078827.1	1	1	0	no description available	17:86655353-86657473:-1	1.23	0	0	0	0	0	0	0.4	0	0.71	0	3.16	0.645	0.271667	0.421189
Prelp	ENSRNOG00000003120	ENSRNOT00000004241.4, ENSRNOT00000076610.2, ENSRNOT00000079116.1, NM_053385, XM_006249890, XM_008769572	6	3	3	proline and arginine rich end leucine rich repeat protein	13:50751648-50761278:-1	4.79	6.11	11.42	14.28	17.98	18.63	3.69	11.82	12.12	22.49	23.87	21.32	19.7617	8.325	0.42127
Edil3	ENSRNOG00000033064	ENSRNOT00000064991.4, XM_017591169	2	1	1	EGF like repeats and discoidin domains 3	2:17616116-18128514:1	0.19	0.71	0.75	0.89	0.62	1.56	0.2	0.32	0.52	0.58	1.41	1.32	1.06333	0.448333	0.42163
LOC102549471	102549471	XM_006229903, XM_006229904, XM_006229906, XM_006229908	4	0	4	short transient receptor potential channel 2-like	1:167166090-167180052:1	0.48	0.5	1.81	0.89	2.57	3	0.68	1.61	1.09	3.29	1.69	3.19	2.43833	1.02833	0.421736
LOC102554096	102554096	XM_006250610	1	0	1	guanylate-binding protein 6-like	14:5869297-5873310:1	0.57	0.18	0.45	0.58	0.7	1.3	0.11	1.2	0	0.82	2	0.55	0.991667	0.418333	0.421849
Ptgfr	ENSRNOG00000046468	ENSRNOT00000071195.1, NM_013115, XM_006233486, XM_006233487	4	1	3	prostaglandin F receptor	2:257005829-257038105:-1	2.16	2.26	5.03	6.39	6.56	6.64	1.62	3.37	2.23	7.32	5.28	7.31	6.58333	2.77833	0.422025
Cd200r1l	ENSRNOG00000002046	ENSRNOT00000042447.2, ENSRNOT00000043917.4	2	2	0	CD200 receptor 1-like	11:60804311-60819249:-1	3.77	1.22	2.47	4.78	8.69	3.37	3.45	3.02	3.65	10.94	7.49	6.38	6.94167	2.93	0.422089
LOC100910915	100910915	XM_006245828	1	0	1	nmrA-like family domain-containing protein 1-like	10:11358159-11362777:1	1.54	3.63	3.64	10.3	4.63	0.78	0	4.21	1.92	6.24	7.57	5.87	5.89833	2.49	0.422153
Lipo1	ENSRNOG00000025444	ENSRNOT00000035013.4, XM_006231302, XM_008760354, XM_220070	4	1	3	lipase, member O1	1:252102233-252115108:-1	1.56	1.3	3.58	5.1	6.94	5.6	0.12	2.88	4.26	5.73	5.45	3.61	5.405	2.28333	0.422448
Amy1a	ENSRNOG00000033529	ENSRNOT00000022496.5, NM_001010970	2	1	1	amylase, alpha 1A	2:216428709-216443518:-1	59.57	100.06	205.04	267.62	290.66	292.65	43.1	227.81	166.58	339.55	347.31	358.1	315.982	133.693	0.423105
Stra6	ENSRNOG00000008312	ENSRNOT00000011074.6, ENSRNOT00000090588.1	2	2	0	stimulated by retinoic acid 6	8:62925357-62944437:1	0.11	0.11	0.21	0.68	0.47	0.43	0.26	0.68	0.34	0.77	1	0.69	0.673333	0.285	0.423267
Ces1f	100125372	NM_001103359, XM_008772260, XM_008772261, XM_008772262	4	0	4	carboxylesterase 1F	19:15081576-15126625:1	14.37	16.53	37.62	86.18	64.75	58.56	21.56	54.54	45.59	63.9	118.86	57.03	74.88	31.7017	0.423366
Pfn2	81531	NM_030873, XM_006232390	2	0	2	profilin 2	2:147953863-147959567:-1	0	0.19	0	0	0	1.57	0.43	1.04	0.1	1.16	0.29	1.13	0.691667	0.293333	0.424096
Cyp4a8	ENSRNOG00000008842	ENSRNOT00000012448.5, NM_031605	2	1	1	cytochrome P450, family 4, subfamily a, polypeptide 8	5:133978953-134008255:-1	1.4	1.24	2.69	3.68	2.47	3.26	0.64	2.29	1.47	4.4	5.1	4.02	3.82167	1.62167	0.424335
Hes6	ENSRNOG00000020194	ENSRNOT00000066346.2, ENSRNOT00000086678.1, NM_001013179	3	2	1	hes family bHLH transcription factor 6	9:98549704-98551410:-1	27.71	22.26	40.58	99.69	49.89	57.13	14.82	41.69	28.03	53.24	86.15	66.07	68.695	29.1817	0.4248
AC135026.1	ENSRNOG00000054620	ENSRNOT00000083884.1	1	1	0	no description available	1:48880111-48891130:-1	1.42	2.74	0	4.15	2.58	2.1	0	0	2.58	1.7	4.13	1.2	2.64333	1.12333	0.424968
LOC100912596	ENSRNOG00000058498	ENSRNOT00000091226.1	1	1	0	FAD-linked sulfhydryl oxidase ALR-like	KL568013.1:19-836:-1	1.12	0	0.83	0.93	3.68	2.14	1.93	0	1.67	1.11	3.92	1.27	2.175	0.925	0.425287
Npw	ENSRNOG00000012390	ENSRNOT00000016554.2	1	1	0	neuropeptide W	10:14021187-14022452:-1	0	0.09	0.87	0.51	0.5	0.21	0	0.68	0.22	0.84	1.75	0.56	0.728333	0.31	0.425629
Car14	791259	XM_006232988, XM_006232989, XM_006232990	3	0	3	carbonic anhydrase 14	2:198010546-198016859:-1	0.36	0.31	2.62	1.48	3.62	2.71	0	2.4	0.85	1.36	4.86	1.33	2.56	1.09	0.425781
Ncapg2	ENSRNOG00000004968	ENSRNOT00000035255.5, XM_006240708, XM_006240709, XM_006240710, XM_006240711, XM_006240712, XM_008765006, XM_017594528, XM_343124	9	1	8	non-SMC condensin II complex, subunit G2	6:144291939-144362454:1	0.55	0.65	0.75	0.97	1.46	1.95	0.43	1.15	0.61	1.72	1.46	2.14	1.61667	0.69	0.426804
Cfd	ENSRNOG00000033564	ENSRNOT00000015029.4, ENSRNOT00000093132.1, NM_001077642	3	2	1	complement factor D	7:12634216-12635939:-1	13.86	10.44	12.81	32.81	32.13	28.14	11.66	16.06	19.41	37.57	28.86	37.86	32.895	14.04	0.426813
Tp53inp2	ENSRNOG00000018225	ENSRNOT00000055310.4, XM_003749598, XM_006235327	3	1	2	tumor protein p53 inducible nuclear protein 2	3:150910601-150918519:1	26.91	39.27	46.92	62.77	101.96	84.08	19.77	59.71	46.41	117.1	100.92	92.35	93.1967	39.8317	0.427394
Npnt	ENSRNOG00000052873	ENSRNOT00000078608.1, ENSRNOT00000079479.1, ENSRNOT00000090834.1, XM_017591400	4	3	1	nephronectin	2:238001767-238068886:-1	3.02	1.91	2.73	4.16	3.87	5.16	1.04	3.57	2.75	5.12	10.26	6.52	5.84833	2.50333	0.428042
Aqp8	ENSRNOG00000014652	ENSRNOT00000019939.6, NM_019158, XM_006230187	3	1	2	aquaporin 8	1:193424868-193430665:1	49.66	35.58	49.4	269.05	108.84	80.51	19.34	109.07	84.26	97.75	158.85	96.04	135.173	57.885	0.428228
LOC100911674	ENSRNOG00000050567	ENSRNOT00000075751.1	1	1	0	protein GTLF3B-like	10:47157481-47164596:-1	0	0.33	0	0	0	0	0	0.84	0	0	0	2.73	0.455	0.195	0.428571
Acsf2	ENSRNOG00000003330	ENSRNOT00000004673.4, NM_001034951	2	1	1	acyl-CoA synthetase family member 2	10:82284719-82326771:-1	14.19	16.5	16.19	29.56	31.86	39.55	12.93	13.49	10.57	24.9	38.36	31.29	32.5867	13.9783	0.428959
Acacb	ENSRNOG00000000658	ENSRNOT00000000821.6, ENSRNOT00000067975.4, ENSRNOT00000078868.1, ENSRNOT00000080557.1, NM_053922, XM_008769309, XM_017598242, XM_017598243, XM_017598244, XM_017598245, XM_017598246, XM_017598247, XM_017598248	13	4	9	acetyl-CoA carboxylase beta	12:48128405-48218955:-1	1.15	1.36	1.99	3.84	3.33	3.08	1.28	1.14	1.64	3.52	3.92	2.25	3.32333	1.42667	0.429288
Aadac	ENSRNOG00000013950	ENSRNOT00000018761.4, NM_020538	2	1	1	arylacetamide deacetylase	2:150146234-150157480:1	30.63	34.47	59.38	95.86	92.55	101.21	7.2	49.59	32.89	61.61	64.52	83.02	83.1283	35.6933	0.429376
LOC680121	ENSRNOG00000009920	ENSRNOT00000013159.5	1	1	0	similar to heat shock protein 8	11:13499164-13501263:1	164.82	77.88	240.09	168.12	380.34	212.45	120.23	151.77	132.96	475.93	372.15	457.15	344.357	147.958	0.429666
Itgb1bp2	ENSRNOG00000003596	ENSRNOT00000004888.7	1	1	0	integrin subunit beta 1 binding protein 2	X:71342775-71347619:1	0.36	0.65	1.24	1.76	2.02	1.17	0.48	2.27	0.63	2.41	3.38	2.36	2.18333	0.938333	0.429771
Fam72a	ENSRNOG00000042747	ENSRNOT00000068223.3, NM_001081451	2	1	1	family with sequence similarity 72, member A	13:48288071-48298604:1	0.34	0.13	0.54	0.89	1.07	1.26	0.46	0.96	0.6	1.15	0.9	1.78	1.175	0.505	0.429787
LOC100910061	100910061	XM_006253055	1	0	1	E3 ubiquitin-protein ligase MARCH1-like	16:26080957-26098921:-1	0	0.5	0.36	1.29	0.66	0	0.53	0.42	0	1.21	1.05	0	0.701667	0.301667	0.429929
Slc25a30	ENSRNOG00000001052	ENSRNOT00000001389.7, NM_001013187, XM_008770873	3	1	2	solute carrier family 25, member 30	15:57813351-57834173:-1	2.27	2.8	4.55	4.03	6.82	5.8	1.69	2.8	2.55	8.08	8.41	5.58	6.45333	2.77667	0.430269
Smc4	ENSRNOG00000010274	ENSRNOT00000013931.5, XM_017590757, XM_017590758	3	1	2	structural maintenance of chromosomes 4	2:165602297-165629415:1	2.08	2.77	3.57	2.65	7.42	9.1	2.73	2.73	2.03	4.72	5.6	7.38	6.145	2.65167	0.431516
Hcls1	ENSRNOG00000038881	ENSRNOT00000003326.5	1	1	0	hematopoietic cell specific Lyn substrate 1	11:66736966-66759402:-1	2.97	2.32	3.08	5.94	7.98	5.45	2.49	4.41	4.41	12.47	8.26	5.43	7.58833	3.28	0.432242
RGD1564855	ENSRNOG00000059655	ENSRNOT00000079980.1, XM_008773046	2	1	1	similar to RuvB-like protein 1	X:1854580-1856333:-1	0.07	0.53	0.9	0.86	1.25	1.19	0.66	0.76	0.2	1.22	0.98	1.71	1.20167	0.52	0.432732
AABR07056668.1	ENSRNOG00000029926	ENSRNOT00000049211.1	1	1	0	no description available	7:35549870-35550247:-1	0.39	0.29	0.62	0	0.81	1.43	0	0	0.67	1.63	0.68	0	0.758333	0.328333	0.432967
AABR07021804.1	ENSRNOG00000042990	ENSRNOT00000004637.7	1	1	0	pyrin domain-containing protein 3-like	13:91980114-91981432:-1	0.86	1.93	0	0	3.64	2.8	0	0	0	0	0	0	1.07333	0.465	0.43323
Cadm1	ENSRNOG00000018778	ENSRNOT00000052392.3, ENSRNOT00000079797.1, NM_001012201, XM_006242944, XM_006242946, XM_006242947, XM_006242948, XM_017595728, XM_017595729	9	2	7	cell adhesion molecule 1	8:51860603-52189716:1	2.86	2.17	5.37	9.13	9.57	9.24	2.8	5.97	6.12	9.88	12.33	8.18	9.72167	4.215	0.433568
Slc16a13	ENSRNOG00000018785	ENSRNOT00000025403.4, XM_017597098	2	1	1	solute carrier family 16, member 13	10:56827593-56831243:-1	1.51	1.06	1.95	3.38	4.25	3.1	0.69	2.99	2.1	4.32	6.19	2.51	3.95833	1.71667	0.433684
LOC102546424	102546424	XM_008770904	1	0	1	uncharacterized LOC102546424	15:56302158-56304917:1	0.64	0.44	0.66	0.94	1.32	1.63	1.14	0.34	0.66	1	1.97	2.07	1.48833	0.646667	0.43449
Irf6	ENSRNOG00000005082	ENSRNOT00000007333.4	1	1	0	interferon regulatory factor 6	13:111870121-111889328:1	5.98	9.6	12.26	26.82	19.09	21.94	5.82	8.96	11.39	18.97	18.18	19.17	20.695	9.00167	0.434968
Bbox1	ENSRNOG00000059519	ENSRNOT00000080175.1, ENSRNOT00000091869.1, NM_022629, XM_017592026	4	2	2	gamma-butyrobetaine hydroxylase 1	3:101427052-101465995:-1	40.39	27.46	53.73	84.95	98.46	92.42	17.94	74.57	30	87.86	89.9	107.37	93.4933	40.6817	0.435129
Hist1h2ao/ENSRNOG00000054017	ENSRNOG00000054017	ENSRNOT00000080490.1	1	1	0	histone cluster 1, H2ao	17:44522140-44526583:1	3.86	4.36	7.89	11.03	14.44	17.01	3.26	11.16	5.65	13.91	15.18	11.56	13.855	6.03	0.435222
LOC103689996	ENSRNOG00000046031	ENSRNOT00000074261.2, XM_008772777	2	1	1	antigen peptide transporter 2	20:5197869-5212262:-1	0.69	0.53	0.55	0.48	2.51	0.62	1.3	0	0.53	1.3	1.5	1.86	1.37833	0.6	0.435308
Bex4	ENSRNOG00000060103	ENSRNOT00000091999.1	1	1	0	brain expressed, X-linked 4	KL568122.1:30542-30898:1	5.81	7.25	4.27	16.65	20.81	16.58	9	4.26	7.52	10.79	5.99	16.7	14.5867	6.35167	0.435443
AABR07066379.1	ENSRNOG00000048686	ENSRNOT00000073775.3, ENSRNOT00000092165.1	2	2	0	no description available	9:8349033-8442298:1	0.61	0.63	1.23	1.39	1.19	2.01	0.4	0.59	0.86	1.83	1.64	1.86	1.65333	0.72	0.435484
Spic	ENSRNOG00000005720	ENSRNOT00000064241.1, XM_006241223, XM_006241224, XM_006241225, XM_006241226	5	1	4	Spi-C transcription factor	7:29225722-29233392:-1	0.61	0.56	0.63	1.34	0.69	1.46	0.66	0.24	0.97	1.22	1.77	1.94	1.40333	0.611667	0.435867
Hao1	ENSRNOG00000004601	ENSRNOT00000006330.4	1	1	0	hydroxyacid oxidase 1	3:127444902-127500709:-1	72.81	90.91	156.45	205.46	210.2	214.59	18.42	182.5	92.82	252.99	267.9	257.32	234.743	102.318	0.435873
Bmf	ENSRNOG00000007529	ENSRNOT00000010381.4, XM_006234724, XM_008762079	3	1	2	Bcl2 modifying factor	3:110307259-110324125:-1	3.08	6.04	4.66	20.52	9.16	10.26	2.59	8.59	5.88	13.6	11.03	6.01	11.7633	5.14	0.436951
Gmnn	ENSRNOG00000018782	ENSRNOT00000025389.5, XM_006253927, XM_006253928	3	1	2	geminin, DNA replication inhibitor	17:42302985-42310782:1	3.46	2.33	5.69	1.06	8.67	12.28	1.78	5.47	1.66	8.09	8.35	8.21	7.77667	3.39833	0.436991
Aox3	ENSRNOG00000062125	ENSRNOT00000081146.1, ENSRNOT00000092786.1, ENSRNOT00000092841.1, ENSRNOT00000092906.1, ENSRNOT00000092926.1, ENSRNOT00000093062.1, ENSRNOT00000093120.1, NM_001008527, XM_006245004, XM_017596591	10	7	3	aldehyde oxidase 3	9:65036075-65099113:1	2.41	6.2	4.41	7.76	12.68	10.99	6.27	7.51	3.47	12.08	13.11	12.6	11.5367	5.045	0.437301
Olr1587	ENSRNOG00000050941	ENSRNOT00000049819.1	1	1	0	olfactory receptor 1587	13:92136290-92137228:1	0.31	0.23	0.74	0.45	0.33	0.66	0.29	0.73	0.19	1.45	0.56	2.24	0.948333	0.415	0.43761
Lmnb2	ENSRNOG00000025742	ENSRNOT00000022336.8, XM_006241035, XM_008765148, XM_008765149	4	1	3	lamin B2	7:11670624-11675342:1	1.57	1.18	2.73	1.39	4.36	4.1	1.04	3.38	1.52	5.25	6.02	4.96	4.34667	1.90333	0.437883
LOC100911548/100911548	100911548	XM_017596750, XM_017596751	2	0	2	SPRY domain-containing SOCS box protein 2-like	9:20217285-20219047:-1	0.55	0.5	0.7	0.78	0.57	0.68	0	0.46	0.4	0.99	0.89	2.05	0.993333	0.435	0.437919
Arhgap4	ENSRNOG00000058545	ENSRNOT00000085410.1, NM_144740, XM_006229546, XM_006229547, XM_006229548	5	1	4	Rho GTPase activating protein 4	X:156873890-156888762:1	1	1.03	2.34	3.28	3.19	2.77	0.87	2.36	1.9	4.08	4.51	3.85	3.61333	1.58333	0.438192
Glyatl1	ENSRNOG00000036622	ENSRNOT00000054800.2, ENSRNOT00000084503.1	2	2	0	glycine-N-acyltransferase-like 1	1:229030233-229055127:1	20.11	20.43	55.91	130.51	94.67	92.71	13.41	66.55	77.92	82.73	95	84.41	96.6717	42.3883	0.438477
Chrna7	ENSRNOG00000010853	ENSRNOT00000051883.4, ENSRNOT00000082487.1, NM_012832	3	2	1	cholinergic receptor nicotinic alpha 7 subunit	1:123901064-124039193:-1	2.54	3.5	2.48	7.02	6.98	5.22	1.55	2.56	1.41	4.2	5.32	3.27	5.335	2.34	0.438613
Mfap4	ENSRNOG00000002382	ENSRNOT00000003268.6, ENSRNOT00000078231.1, NM_001034124, XM_006246476	4	2	2	microfibrillar-associated protein 4	10:47765546-47768484:1	1.7	0.84	0.42	1.27	0.63	0.78	0.56	0.99	0	4.44	1.37	1.79	1.71333	0.751667	0.438716
Hsd17b7	ENSRNOG00000002826	ENSRNOT00000003812.5, NM_017235, XM_006250215, XM_006250216, XM_006250217, XM_017598772	6	1	5	hydroxysteroid (17-beta) dehydrogenase 7	13:88291248-88307988:-1	7.43	7.55	5.1	17.19	11.71	15.23	14.36	4.14	2.88	13.77	16.07	20.31	15.7133	6.91	0.439754
Hltf	ENSRNOG00000000082	ENSRNOT00000064828.3, ENSRNOT00000090912.1, XM_006232175, XM_006232177	4	2	2	helicase-like transcription factor	2:104854572-104914185:1	1.33	1.8	2.96	3.21	3.98	6.11	1.4	1.66	1.67	3.57	3.19	4.52	4.09667	1.80333	0.440195
Zfp12	288486	XM_003751129, XM_221917	2	0	2	zinc finger protein 12	12:13370504-13384034:-1	0	0.63	0.3	0.56	1.34	0.26	0.36	0.48	0.15	0.73	0.97	0.5	0.726667	0.32	0.440367
Plod2	ENSRNOG00000030183	ENSRNOT00000041859.4, ENSRNOT00000056704.3, ENSRNOT00000085808.1	3	3	0	procollagen lysine, 2-oxoglutarate 5-dioxygenase 2	8:99977334-100059736:1	0.32	0.5	1.17	0.9	1.84	1.71	0.22	1.33	0.74	1.6	1.56	2.1	1.61833	0.713333	0.440783
RGD1564171	ENSRNOG00000037406	ENSRNOT00000056603.4	1	1	0	RGD1564171	2:189413966-189417000:1	5.04	7.86	11.55	13.27	21.45	15.99	4.49	10.06	6.52	21.99	13.3	17.23	17.205	7.58667	0.440957
Abcd1	ENSRNOG00000056524	ENSRNOT00000084088.1, NM_001108821, XM_017602115	3	1	2	ATP binding cassette subfamily D member 1	X:157074117-157095511:-1	4.28	3.76	5.95	12.34	10.79	9.47	2.53	7.96	6.62	12.73	15.4	9.79	11.7533	5.18333	0.44101
Fcrla	ENSRNOG00000003136	ENSRNOT00000004183.6, ENSRNOT00000079247.1	2	2	0	Fc receptor-like A	13:89296573-89306260:-1	1.13	0.98	1.84	2.45	1.39	0.89	0.53	1.55	1.16	2	8.68	0.88	2.715	1.19833	0.441375
Inpp5b	ENSRNOG00000048506	ENSRNOT00000067762.2	1	1	0	inositol polyphosphate-5-phosphatase B	5:142731767-142796305:1	3.63	4.06	9	14.51	15.96	14.59	3.25	12.64	7.44	16.02	17.99	11.6	15.1117	6.67	0.441381
Oasl2	ENSRNOG00000028814	ENSRNOT00000001600.6, NM_001009682, XM_008769327	3	1	2	2'-5' oligoadenylate synthetase-like 2	12:47470644-47482947:-1	1.18	1.14	1.85	1.67	3.22	2.95	0.94	2.02	1.72	6.46	3.27	2.48	3.34167	1.475	0.441397
Hk2	ENSRNOG00000006116	ENSRNOT00000008813.3, NM_012735, XM_006236711	3	1	2	hexokinase 2	4:113560880-113609897:-1	0.17	0.1	0.26	0.35	0.39	0.31	0.26	0.18	0.17	1.05	0.2	0.28	0.43	0.19	0.44186
LOC100912483	ENSRNOG00000014865	ENSRNOT00000019925.3	1	1	0	uncharacterized LOC100912483	10:58784660-58785043:1	0.55	0.61	1.07	1.15	0.86	1.89	0	0.74	0.95	1.83	1.91	1.23	1.47833	0.653333	0.441939
RGD1559459	ENSRNOG00000042714	ENSRNOT00000065079.2, XM_008770101	2	1	1	similar to Expressed sequence AI788959	14:22932550-22955663:1	26.95	30.14	64.58	92.18	88.65	106.27	12.19	62.34	55.84	85.47	92.58	104.48	94.9383	42.0067	0.442463
Xkr9	ENSRNOG00000040289	ENSRNOT00000062006.3, ENSRNOT00000081661.1, XM_006237733	3	2	1	XK related 9	5:4946693-4975436:-1	6.36	4.65	12.14	22.6	13.77	20.45	2.2	10.39	2.85	9.23	7.99	13.13	14.5283	6.43167	0.442698
Phospho1	ENSRNOG00000005569	ENSRNOT00000007352.5, XM_006247184, XM_008767970, XM_017597131	4	1	3	phosphoethanolamine/phosphocholine phosphatase 1	10:83638398-83643862:1	2.74	2.32	3.65	3.79	5.46	4.87	1.11	3.1	1.4	7.22	6.31	4.69	5.39	2.38667	0.442795
Ces1c	24346	NM_017004, XM_006255172	2	0	2	carboxylesterase 1C	19:15294539-15335005:1	115.49	113.62	226.11	354.15	407.58	387.21	116.18	433.23	297.56	546.67	775.52	467.87	489.833	217.032	0.443072
Faahl	ENSRNOG00000011019	ENSRNOT00000015961.6	1	1	0	fatty-acid amide hydrolase-like	5:134331929-134348995:-1	1.37	2.26	0	4.24	1.33	7.35	7.35	3.25	0.19	3.65	9.51	6.44	5.42	2.40333	0.443419
LOC102547612	102547612	XM_017592097	1	0	1	uncharacterized LOC102547612	3:4106235-4110370:1	0.59	0.44	0.47	1.78	0.72	0	0	0.9	0.7	1.21	2.4	0.88	1.165	0.516667	0.443491
Lrrc75a	ENSRNOG00000027286	ENSRNOT00000030379.5	1	1	0	leucine rich repeat containing 75A	10:48930416-48944304:-1	0.66	0.81	1.87	0.68	1.12	2.5	0.45	0.46	0.59	2.99	1.94	1.67	1.81667	0.806667	0.444037
RGD1559600	ENSRNOG00000042232	ENSRNOT00000066597.1, XM_006230140, XM_006230141	3	1	2	RGD1559600	1:189347736-189359730:-1	22.33	20.11	83.38	130.62	72.72	59.65	14.89	77.24	37.08	128.19	95.75	87.32	95.7083	42.505	0.44411
Agrp	ENSRNOG00000039001	ENSRNOT00000059628.3, XM_008772474	2	1	1	agouti related neuropeptide	19:37526419-37528011:-1	0.33	0.24	0.51	0	0.68	0.58	0	0	0	0	1.17	0	0.405	0.18	0.444444
Echdc1	ENSRNOG00000011622	ENSRNOT00000015440.4, XM_006227746, XM_006227747, XM_017589332	4	1	3	ethylmalonyl-CoA decarboxylase 1	1:30874415-30917882:-1	10.44	11.37	14.66	27.36	25.17	32.7	12.46	15.52	11.93	28.4	28.18	30.03	28.64	12.73	0.444483
Tnfaip8l2	ENSRNOG00000021100	ENSRNOT00000028642.4, XM_017590897, XM_017590898	3	1	2	TNF alpha induced protein 8 like 2	2:196309791-196323905:-1	3.22	1.75	2.29	4.96	7.32	4.83	2.7	3.08	4.79	7.16	8.83	6.95	6.675	2.97167	0.445194
Rgs19	ENSRNOG00000016547	ENSRNOT00000022451.4, XM_006235801, XM_008762540, XM_008762541, XM_008762542, XM_017592001	6	1	5	regulator of G-protein signaling 19	3:177197129-177204767:-1	1.8	1.04	2.29	2.28	4.57	2.49	1.27	2.96	1.73	6.42	4.53	4.61	4.15	1.84833	0.445382
Pkia	ENSRNOG00000012095	ENSRNOT00000016567.3, XM_006232153, XM_006232155, XM_006232156, XM_008760857	5	1	4	protein kinase (cAMP-dependent, catalytic) inhibitor alpha	2:96595088-96668222:-1	0.45	0.63	0.81	0.94	0.97	0.71	0.07	0.27	0.26	0.95	0.86	1.16	0.931667	0.415	0.445438
Btbd11	ENSRNOG00000005758	ENSRNOT00000008596.7, ENSRNOT00000044331.6, XM_008765291	3	2	1	BTB domain containing 11	7:24041194-24314418:-1	0.33	0.35	0.25	0.54	0.57	0.61	0.42	0.26	0.23	0.73	1.06	0.62	0.688333	0.306667	0.445521
AABR07037489.1	ENSRNOG00000060137	ENSRNOT00000077508.1, ENSRNOT00000079982.1, ENSRNOT00000086412.1, ENSRNOT00000090731.1	4	4	0	no description available	X:22415997-22440643:-1	0.24	0.76	0.09	0.47	0.47	0.13	0.46	0.03	0	1.06	0.72	0.68	0.588333	0.263333	0.447592
Abi3bp	ENSRNOG00000001627	ENSRNOT00000002220.8, ENSRNOT00000002223.8, ENSRNOT00000047817.6, ENSRNOT00000049859.6, ENSRNOT00000063864.4, ENSRNOT00000070871.3, ENSRNOT00000072140.2, XM_006248232, XM_008768665, XM_008768666, XM_008768667, XM_008768668, XM_008768669, XM_017598119, XM_017598120, XM_017598121, XM_017598122, XM_017598123, XM_017598124, XM_017598125, XM_017598126, XM_017598127, XM_017598128, XM_017598129, XM_0175…	40	7	33	ABI family member 3 binding protein	11:46206932-46422789:-1	0.98	1.37	2.69	2.36	4.39	4.27	0.78	2.42	3.74	6.09	4.96	4.69	4.46	1.99667	0.447683
Cotl1	ENSRNOG00000016257	ENSRNOT00000021954.7	1	1	0	coactosin-like F-actin binding protein 1	19:52465087-52499433:-1	5.88	5.06	10.79	12.75	20.72	15.74	5.06	15.94	10.08	29.93	21.34	17.39	19.645	8.80167	0.448036
Ezh2	ENSRNOG00000006048	ENSRNOT00000008149.5, XM_006236401, XM_006236402, XM_006236403, XM_006236404, XM_006236405, XM_006236406, XM_006236408, XM_008762884	9	1	8	enhancer of zeste 2 polycomb repressive complex 2 subunit	4:77284550-77347008:-1	1.57	1.43	2.53	3.47	5.13	5.68	2.06	3.25	2.51	4.46	5.47	5.57	4.96333	2.225	0.448287
Igll1	ENSRNOG00000025990	ENSRNOT00000029851.4, XM_006248656	2	1	1	immunoglobulin lambda-like polypeptide 1	11:88388378-88391370:1	0	0	0.24	0.16	0.22	0.41	0	1.25	0	0.34	2.19	0	0.553333	0.248333	0.448795
Nudt1	ENSRNOG00000001260	ENSRNOT00000001700.6, NM_057120, XM_006248911	3	1	2	nudix hydrolase 1	12:16391792-16398771:-1	3.06	2.09	5.4	6.59	6.46	4.88	1.18	4.89	3.45	6.54	7.88	12.35	7.45	3.345	0.448993
Dctd	ENSRNOG00000013215	ENSRNOT00000017670.8, ENSRNOT00000059459.4, NM_001013882, NM_001161512	4	2	2	dCMP deaminase	16:47177144-47207430:-1	0.79	0.85	1.66	1.41	2.8	4.02	0.26	1.73	2.75	2.6	3.42	3.64	2.98167	1.34	0.449413
Foxm1	ENSRNOG00000005936	ENSRNOT00000008003.5, ENSRNOT00000008012.6, XM_006237416, XM_006237418, XM_006237419, XM_006237420, XM_006237421	7	2	5	forkhead box M1	4:161685283-161696305:1	1.83	1.97	3.07	4.85	4.13	5.42	2.27	3.35	2.09	5.58	6.46	5.98	5.40333	2.43	0.449722
Smpd3	ENSRNOG00000000257	ENSRNOT00000031977.4, NM_053605, XM_006255543, XM_008772541, XM_017601396	5	1	4	sphingomyelin phosphodiesterase 3	19:38237965-38321528:-1	1.66	1.59	1.88	3.52	4.39	5.41	0.48	5.23	2.19	5.14	6.82	3.62	4.81667	2.17167	0.450865
Afp	ENSRNOG00000002889	ENSRNOT00000003879.3, NM_012493	2	1	1	alpha-fetoprotein	14:19141755-19159919:-1	74.75	56.14	147.36	187.85	188.48	497.06	64.72	449.25	57.95	169.16	230.36	612.61	314.253	141.695	0.450894
Scly	ENSRNOG00000020083	ENSRNOT00000027220.5, NM_001007755, XM_006245431, XM_008767277	4	1	3	selenocysteine lyase	9:98439254-98459075:1	14.45	10.52	31.12	75.54	40.04	35.71	7.03	43.73	23.2	42.5	54.25	40.32	48.06	21.675	0.450999
Mpped1	ENSRNOG00000010834	ENSRNOT00000014720.7, NM_001130569, XM_017594993	3	1	2	metallophosphoesterase domain containing 1	7:124682868-124751398:1	0.27	0.18	0.39	0.59	1.08	0.56	0.19	0.92	0.63	1.33	1.56	0.6	0.953333	0.43	0.451049
Fcer1g	ENSRNOG00000024159	ENSRNOT00000029179.3	1	1	0	Fc fragment of IgE receptor Ig	13:89601896-89606326:-1	16.36	14.31	20.82	34.97	46.15	33.97	17.01	18.36	23.79	62.07	37.86	30.25	40.8783	18.4417	0.451135
AC113773.2	ENSRNOG00000058178	ENSRNOT00000090224.1	1	1	0	no description available	1:255169005-255171691:-1	0.74	0.27	0.29	0.39	1.5	1.94	0	0.49	1.92	1.98	0	2.41	1.37	0.618333	0.451338
Gabrr2	ENSRNOG00000007490	ENSRNOT00000009973.3, ENSRNOT00000081825.1, XM_008763611	3	2	1	gamma-aminobutyric acid type A receptor rho 2 subunit	5:48313261-48341380:1	0.15	0.59	1.3	1.11	1.47	1.08	0.24	0.85	0.72	1.66	1.78	1.43	1.42167	0.641667	0.451348
Hist1h3b	ENSRNOG00000046434	ENSRNOT00000073188.1	1	1	0	histone cluster 1, H3b	17:43814773-43815183:-1	0.27	0	0.62	0.54	1.34	1.36	0	1.88	0	0.3	0.95	1.62	1.01833	0.461667	0.453355
Sez6	ENSRNOG00000009350	ENSRNOT00000048543.5, NM_001105754, XM_006246953, XM_006246954, XM_017596980, XM_017596981, XM_017596982	7	1	6	seizure related 6 homolog	10:64865812-64915111:-1	2.55	2.1	4.65	14.06	8.94	6.82	0.66	8.25	6.7	8.87	9.36	6.89	9.15667	4.15167	0.453404
Slfn13	ENSRNOG00000021412	ENSRNOT00000055963.3, ENSRNOT00000076269.1, ENSRNOT00000076477.2, ENSRNOT00000076618.2, ENSRNOT00000077261.1, XM_006246998, XM_006246999, XM_006247000, XM_008768027, XM_008768032	10	5	5	schlafen family member 13	10:70326674-70342226:-1	1.86	1.63	2.47	3.44	4.96	5.97	2.08	3.17	2.97	6.36	4.71	5.82	5.21	2.36333	0.453615
Neurl1b	ENSRNOG00000027606	ENSRNOT00000039398.4	1	1	0	neuralized E3 ubiquitin protein ligase 1B	10:17048251-17075139:-1	0.76	0.6	1.06	1.13	2.14	1.47	0.95	0.88	0.74	1.41	3.4	1.44	1.83167	0.831667	0.454049
AC103514.1	ENSRNOG00000048555	ENSRNOT00000074959.1	1	1	0	no description available	10:5183793-5183954:1	2.07	0	1.56	2.01	12.04	0	2.75	0	0	0	0	0	2.34167	1.06333	0.454093
Gfap	ENSRNOG00000002919	ENSRNOT00000034401.5, ENSRNOT00000093167.1, ENSRNOT00000093266.1, NM_017009	4	3	1	glial fibrillary acidic protein	10:90990762-90999435:-1	0.4	0.46	0.74	1.34	1.76	1.8	0.41	1.14	0.69	1.23	1.43	0.89	1.40833	0.64	0.454438
Chordc1	ENSRNOG00000026643	ENSRNOT00000030569.5, NM_001108128	2	1	1	cysteine and histidine rich domain containing 1	8:17421552-17445513:1	5.94	4.61	13.07	11.11	18.29	13.32	4.34	8.11	4.94	15.49	14.86	17.15	15.0367	6.835	0.454556
C5ar2	ENSRNOG00000049028	ENSRNOT00000071576.2, NM_001003710, XM_006228352, XM_006228353	4	1	3	complement component 5a receptor 2	1:78166809-78180216:-1	1.43	1.22	1.15	4.16	3.49	2.48	0.54	2.61	2.04	2.84	4.32	2.48	3.295	1.49833	0.454729
Slc15a3	ENSRNOG00000021644	ENSRNOT00000029443.3, NM_139341, XM_017588784	3	1	2	solute carrier family 15 member 3	1:226897853-226912644:1	1.84	1.26	2.36	4.86	5.64	3.86	1.59	4.29	3.8	8.75	6.43	3.75	5.54833	2.52333	0.454791
Map11	288545	NM_001024969	1	0	1	microtubule associated protein 11	12:19577895-19582185:-1	1.11	0	1.46	0.83	2.57	1.97	0.49	1.49	2.3	1.74	5.07	2.88	2.51	1.14167	0.454847
Tslp	ENSRNOG00000058856	ENSRNOT00000091040.1	1	1	0	thymic stromal lymphopoietin	18:25613831-25617361:1	0	0.54	0	0	0	1.01	0.47	0	0.61	0.79	1.24	0.52	0.593333	0.27	0.455056
Josd2	ENSRNOG00000019442	ENSRNOT00000026379.5, XM_006228996, XM_006228997, XM_006228998	4	1	3	Josephin domain containing 2	1:100473643-100477352:1	20.54	12.77	27.39	38.04	50.64	49.23	14.21	43.3	17.16	49.65	57.01	52.84	49.5683	22.5617	0.455163
LOC103690319	ENSRNOG00000058697	ENSRNOT00000088538.1, XM_008773238	2	1	1	odorant-binding protein	X:45212683-45218263:1	0.81	0.82	0.94	0	0.42	1.11	0	0	0	1.67	0.46	1.98	0.94	0.428333	0.455674
Ttc30a	100362431	NM_001271494	1	0	1	tetratricopeptide repeat domain 30A	3:62803635-62810291:-1	0.16	0.3	0.73	0.62	0.96	0.98	0.17	0.61	0.55	1.12	0.97	0.88	0.921667	0.42	0.455696
Ms4a6e	ENSRNOG00000030689	ENSRNOT00000032937.5, ENSRNOT00000049574.1	2	2	0	membrane spanning 4-domains A6E	1:227757425-227818305:1	3.3	1.23	1.88	5.16	3.32	1.2	0.93	0.66	0.86	4.74	0.52	4.5	3.24	1.47667	0.455761
AABR07028768.1	ENSRNOG00000060274	ENSRNOT00000091937.1	1	1	0	no description available	17:85500113-85500406:1	0	0	2.03	1.08	2.99	0.64	0	1.94	0	0	2.07	1.93	1.45167	0.661667	0.455798
Gask1b	ENSRNOG00000010183	ENSRNOT00000013524.5, ENSRNOT00000088686.1, NM_199105	3	2	1	golgi associated kinase 1B	2:178679041-178750054:1	0.64	0.99	1.96	2.71	2.34	2.64	0.53	1.57	1.44	2.97	2.44	2.53	2.605	1.18833	0.456174
Rps29	ENSRNOG00000028939	ENSRNOT00000041384.4	1	1	0	ribosomal protein S29	13:91334004-91334306:1	1.34	0.96	0	0	2.68	2.36	0	0	0	0	0	0	0.84	0.383333	0.456349
Zfp709l1	ENSRNOG00000048910	ENSRNOT00000047433.3, XM_006240830, XM_008765131	3	1	2	zinc finger protein 709-like 1	7:10417584-10436717:-1	1.42	1.49	0.95	1.56	5.06	2.91	1.87	1.72	1.84	3.18	4.96	2.68	3.39167	1.54833	0.456511
Cyp39a1	ENSRNOG00000010519	ENSRNOT00000014051.3, XM_006244604, XM_006244605	3	1	2	cytochrome P450, family 39, subfamily a, polypeptide 1	9:19805642-19880230:-1	22.79	32.56	32.69	66.84	67.94	61.26	15.81	30.68	31.36	53.78	60.85	52.65	60.5533	27.6483	0.456595
AABR07001100.1	ENSRNOG00000056694	ENSRNOT00000081054.1	1	1	0	no description available	1:37988255-37990007:-1	0	0	1.77	0.5	0	1	1.02	1.26	0	2.3	3.61	1.46	1.47833	0.675	0.456595
Tmcc2	ENSRNOG00000000033	ENSRNOT00000000036.5, NM_001305128, XM_003751237, XM_006249802, XM_006249803, XM_008769513	6	1	5	transmembrane and coiled-coil domain family 2	13:49133522-49145396:-1	4.22	3.68	9.92	8.45	13.56	9.55	3.08	9.82	6.38	20.45	19.23	9.99	13.5383	6.18333	0.456728
Erp29	ENSRNOG00000001348	ENSRNOT00000001822.5, ENSRNOT00000081016.1	2	2	0	endoplasmic reticulum protein 29	12:40619377-40625883:1	34.87	29.22	54.59	89.94	102.24	99.6	31.18	99.55	44.94	111.41	115.55	125.69	107.405	49.0583	0.45676
Il34	ENSRNOG00000017602	ENSRNOT00000023823.7, NM_001025766, XM_006255599, XM_006255600, XM_008772527	5	1	4	interleukin 34	19:40890544-40904364:1	1.2	1.68	2.47	3.65	5.02	4.7	0.64	4.53	3.55	7.43	5.6	4.38	5.13	2.345	0.457115
Trim47	ENSRNOG00000008215	ENSRNOT00000010887.5	1	1	0	tripartite motif-containing 47	10:104654717-104659188:-1	1.96	0.9	4.01	3.65	5.15	4.59	1.08	4.56	1.83	5.35	5.92	6.7	5.22667	2.39	0.45727
Clec4a	ENSRNOG00000010045	ENSRNOT00000039855.3, ENSRNOT00000077840.1, ENSRNOT00000087933.1, NM_001005899, XM_017592741	5	3	2	C-type lectin domain family 4, member A	4:156050040-156067518:1	0.2	0.35	1.67	2.7	1.75	2.59	1.23	0.23	2.48	2.78	1.45	2.2	2.245	1.02667	0.457313
Rad51ap1	ENSRNOG00000059878	ENSRNOT00000088333.1, NM_001079711, XM_006237502, XM_006237504	4	1	3	RAD51 associated protein 1	4:159470611-159482853:-1	0.39	0.89	0.99	0.34	1.86	2.41	1.25	1.57	0.81	3.83	2.48	1.98	2.15	0.983333	0.457364
LOC498414	ENSRNOG00000030665	ENSRNOT00000044737.1	1	1	0	LRRGT00197	14:90822951-90864917:-1	3.62	4.95	5.96	10.46	12.57	6.67	5.61	7.65	9.89	19.01	19.73	13.73	13.695	6.28	0.458562
Rasgrp1	ENSRNOG00000005404	ENSRNOT00000007687.4, NM_019211	2	1	1	RAS guanyl releasing protein 1	3:108984029-109044420:-1	0.37	0.37	0.3	0.55	0.92	0.87	0.38	0.38	0.47	1.09	0.86	0.66	0.825	0.378333	0.458586
Mybl2	ENSRNOG00000007805	ENSRNOT00000010343.6, XM_006235525	2	1	1	myeloblastosis oncogene-like 2	3:159421671-159450086:1	0.51	0.32	0.37	0.42	0.96	1.25	0.48	0.54	0.83	1.41	1.4	1.21	1.10833	0.508333	0.458647
Gstm6	ENSRNOG00000019017	ENSRNOT00000025746.3, NM_001109192	2	1	1	glutathione S-transferase, mu 6	2:210733594-210738368:-1	0.45	0.23	0.53	1.88	2.07	0.52	0.4	1.82	0.13	1.33	1.29	0.67	1.29333	0.593333	0.458763
Ahsp	ENSRNOG00000020165	ENSRNOT00000027297.5	1	1	0	alpha hemoglobin stabilizing protein	1:199720038-199721010:1	2.39	1.75	5.08	3.69	8.35	7.03	2.52	9.53	2.96	15.07	14.34	4.33	8.80167	4.03833	0.458815
Mns1	ENSRNOG00000057867	ENSRNOT00000077613.1, NM_001007752	2	1	1	meiosis-specific nuclear structural 1	8:79054240-79075119:1	0.17	0.05	0.16	0.07	0.78	0.06	0.61	0.36	0.1	0.59	0.57	1.09	0.526667	0.241667	0.458861
Khdrbs3	ENSRNOG00000009539	ENSRNOT00000012753.7, NM_022249	2	1	1	KH RNA binding domain containing, signal transduction associated 3	7:110031819-110179475:1	0.74	1.1	1.85	3.86	3.53	5.39	0.82	3.36	2.99	3.93	3.23	3.72	3.94333	1.81	0.459003
Prrt1	ENSRNOG00000000433	ENSRNOT00000000495.6, ENSRNOT00000091188.1, XM_006255980, XM_006255981, XM_017601714	5	2	3	proline-rich transmembrane protein 1	20:4392837-4396256:1	0.15	0.67	0.8	1.12	1.01	1.45	0.33	0.73	0.39	0.75	1.6	0.75	1.11333	0.511667	0.459581
Ctrl	ENSRNOG00000019353	ENSRNOT00000026361.4, NM_054009	2	1	1	chymotrypsin-like	19:37905864-37907714:-1	0.11	0.66	1.74	0.59	3.33	0.99	0.31	1.88	0.6	3.44	1.99	1.19	1.92167	0.883333	0.45967
Slc10a5	ENSRNOG00000032426	ENSRNOT00000045438.3, NM_001025280	2	1	1	solute carrier family 10, member 5	2:93669962-93671266:1	1.16	0.72	1.58	1.79	2.28	2.12	0.65	0.86	0.34	1.8	1.46	2.1	1.925	0.885	0.45974
Actr3b	ENSRNOG00000031855	ENSRNOT00000041876.3, NM_001191860	2	1	1	ARP3 actin-related protein 3 homolog B (yeast)	4:5644287-5672708:1	0.41	0.79	1.4	1.73	1.9	1.08	0.44	0.34	0.58	1.45	0.99	1.46	1.435	0.66	0.45993
Lst1	ENSRNOG00000000855	ENSRNOT00000065940.4, ENSRNOT00000092443.1, NM_022634, XM_006256078, XM_006256079	5	2	3	leukocyte specific transcript 1	20:5176016-5179211:-1	7.58	7.75	10.1	13.22	19.03	13.29	4.89	7.19	10.72	29.92	16.87	12.41	17.4567	8.03833	0.460474
Praf2	ENSRNOG00000057147	ENSRNOT00000085397.1, NM_001109013	2	1	1	PRA1 domain family, member 2	X:15618324-15620992:-1	2.51	2.42	4.82	4.23	6.29	8.48	1.64	4.65	3.48	7.1	10.33	5.96	7.065	3.25333	0.460486
Pls1	ENSRNOG00000009945	ENSRNOT00000013209.7, NM_001108178	2	1	1	plastin 1	8:103558504-103596278:-1	5.68	4.11	6.2	10.24	10.58	12.31	6.18	4.48	4.71	10.72	11.9	12.34	11.3483	5.22667	0.460567
Ncbp2/ENSRNOG00000048589	ENSRNOG00000048589	ENSRNOT00000071483.1	1	1	0	nuclear cap binding protein subunit 2	11:72921282-72929003:-1	0	1.16	0	0	0	0	0	0	1.29	3.39	1.92	0	0.885	0.408333	0.461394
Cyp21a1	ENSRNOG00000000428	ENSRNOT00000031548.3, ENSRNOT00000077892.1, XM_006255907	3	2	1	cytochrome P450, family 21, subfamily a, polypeptide 1	20:4486219-4489281:-1	0.52	0.71	1.01	1.28	1.68	1.09	0.71	1.19	0.42	2.24	1.94	1.64	1.645	0.76	0.462006
Ces2e	ENSRNOG00000011635	ENSRNOT00000015724.7, NM_001100477	2	1	1	carboxylesterase 2E	19:85679-100386:1	66.2	94.65	95.76	139.07	207.8	185.97	11.1	115.11	112.09	181.86	181.65	174.83	178.53	82.485	0.462023
Ntng2	ENSRNOG00000013694	ENSRNOT00000045919.3, ENSRNOT00000082489.1, NM_001107825, XM_006233800, XM_017591829, XM_017591830, XM_017591831, XM_017591832, XM_017591833, XM_017591834, XM_017591835, XM_017591836	12	2	10	netrin G2	3:7742531-7795758:-1	0.4	0.11	0.45	0.27	0.74	0.86	0.19	0.28	0.79	1.28	0.71	0.94	0.8	0.37	0.4625
Me2	ENSRNOG00000015582	ENSRNOT00000049759.4, ENSRNOT00000079093.1	2	2	0	malic enzyme 2	18:69738686-69784099:-1	0.81	1.06	2.12	2.13	4.12	3.52	1.45	1.94	1.61	4.13	2.94	2.59	3.23833	1.49833	0.462687
L3hypdh	ENSRNOG00000004503	ENSRNOT00000006284.5	1	1	0	trans-L-3-hydroxyproline dehydratase	6:94824112-94834908:-1	3.49	2.99	9.79	9.83	13.72	12.21	1.2	10.99	3.12	9.67	10.68	12.12	11.3717	5.26333	0.462846
Manba	ENSRNOG00000052247	ENSRNOT00000087371.1, NM_001031655	2	1	1	mannosidase beta	2:240668213-240760264:1	5.13	5.18	6.64	10.16	14.59	12.1	3.06	8.59	7.11	15.05	13.71	11.53	12.8567	5.95167	0.462925
Anpep	ENSRNOG00000014610	ENSRNOT00000020002.5, ENSRNOT00000092125.1, NM_031012, XM_006229407, XM_006229408, XM_006229409	6	2	4	alanyl aminopeptidase, membrane	1:141561365-141582066:-1	15.51	15.23	27.24	46.21	40.66	45.65	11.8	36.4	25.75	52.35	59.03	41.01	47.485	21.9883	0.463059
Ltbp2	ENSRNOG00000012094	ENSRNOT00000031331.4, ENSRNOT00000077458.1, ENSRNOT00000082792.1, NM_021586, XM_006240350	5	3	2	latent transforming growth factor beta binding protein 2	6:108500119-108596653:-1	0.23	0.35	0.66	0.72	0.94	1.2	0.25	0.94	0.69	1.18	1.22	1.47	1.12167	0.52	0.463596
Cyp3a71-ps	690383	XM_008769030	1	0	1	cytochrome P450, family 3, subfamily a, polypeptide 71, pseudogene	12:10898529-10931152:-1	2.04	1.58	2.14	2.07	1.16	2.58	0.79	0.41	0.52	2.31	4.78	3.21	2.685	1.24667	0.464308
Etv1	ENSRNOG00000006867	ENSRNOT00000065396.3, ENSRNOT00000091263.1, NM_001163156, XM_006240047, XM_006240048, XM_006240050, XM_008764647, XM_008764648, XM_017594219	9	2	7	ets variant 1	6:58471162-58558638:1	0.43	0.38	0.28	0.59	0.67	0.99	0.45	0.39	0.35	0.73	1.09	0.84	0.818333	0.38	0.464358
Setmar	ENSRNOG00000006806	ENSRNOT00000008892.6, NM_001025048, XM_006236996, XM_006236997	4	1	3	SET domain and mariner transposase fusion gene	4:140100315-140104495:1	0.52	0.91	0.95	1.88	2.12	1.98	1.07	0.92	1.17	1.65	2.1	2.2	1.98833	0.923333	0.464376
Mettl7b	ENSRNOG00000007927	ENSRNOT00000010760.4	1	1	0	methyltransferase like 7B	7:3383879-3386522:-1	3.06	1.4	3.11	3.12	4.38	3.96	0.83	1.91	1.84	3.51	8.99	2.17	4.355	2.025	0.464983
Epb41l3	ENSRNOG00000016724	ENSRNOT00000022849.5, ENSRNOT00000022878.8, ENSRNOT00000049426.3, ENSRNOT00000088647.1, XM_017596232, XM_017596233, XM_017596234, XM_017596235, XM_017596236, XM_017596237, XM_017596238, XM_017596239, XM_017596240, XM_017596241, XM_017596242, XM_017596243, XM_017596244, XM_017596245, XM_017596247	19	4	15	erythrocyte membrane protein band 4.1-like 3	9:117583609-117666408:1	0.68	0.47	0.72	1	1.76	1.25	0.53	0.71	1.01	2.02	1.77	1.06	1.47667	0.686667	0.465011
Slc16a4	ENSRNOG00000018131	ENSRNOT00000024455.6, NM_001013913, XM_008761384, XM_008761385, XM_008761386, XM_008761389	6	1	5	solute carrier family 16, member 4	2:210045293-210068578:1	6.85	10.28	9.82	18.38	18.04	15.19	3.47	10.08	8.28	20.12	18.2	14.87	17.4667	8.13	0.465458
Sptb	ENSRNOG00000006911	ENSRNOT00000009028.7, NM_212522, XM_017594142, XM_017594143	4	1	3	spectrin, beta, erythrocytic	6:99675083-99783069:-1	0.55	0.35	0.63	0.97	1.12	1.02	0.38	0.73	0.66	1.91	1.28	0.78	1.18	0.55	0.466102
Pign	ENSRNOG00000014866	ENSRNOT00000020752.6, NM_001100584, XM_008769468, XM_008769469, XM_008769470, XM_008769471, XM_008769472, XM_008769473, XM_008769474, XM_008769475, XM_008769476, XM_008769477, XM_008769478, XM_017598840	14	1	13	phosphatidylinositol glycan anchor biosynthesis, class N	13:25514900-25656845:-1	3.47	4.17	3.94	7.86	8.23	9.29	2.71	4.53	5.18	8.93	8.51	8.67	8.58167	4	0.46611
LOC103690085	103690085	XM_006251409	1	0	1	protein FAM193A-like	14:81897727-81909622:-1	0.84	1.1	0.28	1.08	0.98	1.14	1	0.79	0.34	1.08	2.43	2.62	1.555	0.725	0.466238
LOC100911917/ENSRNOG00000049749	ENSRNOG00000049749	ENSRNOT00000066193.3	1	1	0	mediator of RNA polymerase II transcription subunit 22-like	3:5453614-5458782:-1	2.33	4.61	4.12	4.16	6.54	6.59	1.98	1.06	4.13	9.72	8.4	3.62	6.505	3.03833	0.467077
Cenps	100534597	NM_001204879	1	0	1	centromere protein S	5:165946106-165955723:-1	6.3	4.37	14.86	7.78	14.47	11.79	2.5	13	2.79	19.9	17.92	21.89	15.625	7.30333	0.467413
Dynll1	ENSRNOG00000011222	ENSRNOT00000014910.5	1	1	0	dynein light chain LC8-type 1	12:47074200-47076572:1	50.73	44.44	97.65	126.22	159.72	116.94	29.09	122.62	51.83	138.41	143.6	162.33	141.203	66.06	0.467836
Slc22a7	ENSRNOG00000018420	ENSRNOT00000025094.5, NM_053537	2	1	1	solute carrier family 22 member 7	9:16925321-16931119:1	30.64	28.75	41.77	73.94	73.83	70.87	15.05	55.79	33.98	71.35	82.57	67.54	73.35	34.33	0.46803
Slc27a3	ENSRNOG00000015421	ENSRNOT00000020815.5	1	1	0	solute carrier family 27 member 3	2:189760747-189765415:-1	0.42	0.52	0.42	0.7	1.02	0.64	0.57	0.58	0.23	1.32	1.37	0.79	0.973333	0.456667	0.469178
Fbln5	ENSRNOG00000050539	ENSRNOT00000007004.7, ENSRNOT00000084815.1, XM_006240459, XM_017594053	4	2	2	fibulin 5	6:125644798-125723957:-1	0.83	1.69	2.18	2.76	3.9	3.7	0.44	3.59	1.93	3.62	4.57	4.17	3.78667	1.77667	0.46919
Dok3	ENSRNOG00000013564	ENSRNOT00000018232.4	1	1	0	docking protein 3	17:9639330-9644090:1	0.59	0.72	1.63	1.66	1.69	1.57	0.47	1.21	0.96	3.46	1.89	1.62	1.98167	0.93	0.469302
Tsku	ENSRNOG00000027784	ENSRNOT00000034843.4, NM_001009965, XM_006229759, XM_006229760, XM_006229761	5	1	4	tsukushi, small leucine rich proteoglycan	1:163317281-163328352:-1	109.71	66.84	73.22	120.77	174.14	25.97	31.55	54.32	109.69	231.03	328.06	68.78	158.125	74.2217	0.469386
Pycard	ENSRNOG00000019675	ENSRNOT00000026699.4, NM_172322	2	1	1	PYD and CARD domain containing	1:199438029-199439062:-1	2.32	1.64	2.98	5.51	5.81	6.1	2.85	4.46	3.92	7.85	7.79	5.64	6.45	3.02833	0.469509
Otub2	ENSRNOG00000009117	ENSRNOT00000012124.5, XM_006240477	2	1	1	OTU deubiquitinase, ubiquitin aldehyde binding 2	6:127282466-127301083:1	3.42	2.72	8.3	10.35	7.75	6.58	0.79	5.91	3.54	9.21	11.76	6.9	8.75833	4.11333	0.469648
Dpys	ENSRNOG00000004298	ENSRNOT00000006004.3, NM_031705	2	1	1	dihydropyrimidinase	7:78769918-78847941:-1	29.43	35.63	78.18	86.93	119.1	114.81	5.25	88.2	90.96	123.17	134.74	118.89	116.273	54.6083	0.469655
Tyrobp	ENSRNOG00000020845	ENSRNOT00000028284.6, NM_212525, XM_008759166	3	1	2	Tyro protein tyrosine kinase binding protein	1:88875449-88879302:1	20.04	11.29	23.93	47.26	41.47	32.26	19.11	35.24	29.56	72.71	55.64	46.68	49.3367	23.195	0.470137
Galr2	ENSRNOG00000061733	ENSRNOT00000012523.3, ENSRNOT00000075548.2, ENSRNOT00000086288.1	3	3	0	galanin receptor 2	10:105156632-105237611:1	0.15	0.81	0.63	0.54	0.68	1.02	0.51	0.44	0.53	1.18	2.09	1.01	1.08667	0.511667	0.470859
Mcm4	ENSRNOG00000001833	ENSRNOT00000002510.6	1	1	0	minichromosome maintenance complex component 4	11:89511191-89524892:1	1.35	1.82	5.67	2.07	6.58	8.04	1.53	5.79	2.64	7.31	5.87	10.05	6.65333	3.13333	0.470942
Arhgap25	ENSRNOG00000009347	ENSRNOT00000012645.5, XM_006236838, XM_006236839, XM_017592823	4	1	3	Rho GTPase activating protein 25	4:119250245-119275371:-1	1.35	0.9	1.18	2.6	3.08	2.58	1.55	1.3	2.88	4.4	4.64	2.13	3.23833	1.52667	0.471436
LOC691141	ENSRNOG00000033256	ENSRNOT00000041091.2, XM_006242674, XM_008765986	3	1	2	hypothetical protein LOC691141	8:22559098-22576154:1	4	2.63	3.24	5.75	8.81	8.29	6.92	4.44	4.36	14.28	8.23	8.88	9.04	4.265	0.471792
LOC362863	ENSRNOG00000026807	ENSRNOT00000031946.6, ENSRNOT00000059545.4, ENSRNOT00000091725.1, NM_001170605	4	3	1	first gene upstream of Nt5dc3	7:27248115-27307601:1	0.13	0.16	0.62	0.45	0.76	0.55	0.18	0.57	0.42	0.81	1.17	0.66	0.733333	0.346667	0.472727
AABR07010705.1	ENSRNOG00000032715	ENSRNOT00000046641.4	1	1	0	no description available	2:148262110-148263223:1	0.37	0.3	0.96	1.3	1.37	0.9	0.6	0.92	0.76	1.62	1.52	1.56	1.37833	0.651667	0.472793
Panx1	ENSRNOG00000010060	ENSRNOT00000013577.5, ENSRNOT00000083395.1, NM_001270548, NM_001270549, NM_199397	5	2	3	Pannexin 1	8:13567185-13606040:-1	0.61	0.92	1.15	1.65	2.12	1.87	0.71	1.2	0.63	1.04	1.35	3.01	1.84	0.87	0.472826
Cdca7	ENSRNOG00000001514	ENSRNOT00000002066.6, NM_001025693	2	1	1	cell division cycle associated 7	3:59153281-59163916:1	1.78	1.4	5.4	2.52	7.29	5.24	0.65	5.68	2.55	7.73	7.13	7.01	6.15333	2.91	0.472914
Slc6a13	ENSRNOG00000012876	ENSRNOT00000018083.3, ENSRNOT00000079744.1, NM_133623, XM_006237218, XM_006237219, XM_006237220, XM_006237221, XM_006237222, XM_006237223	9	2	7	solute carrier family 6 member 13	4:153879688-153912172:1	45.52	54.46	71.24	132.5	111.39	129.75	25.67	90.86	80.41	132.31	141.35	130.84	129.69	61.36	0.473128
Idh3B	94173	XM_006235048	1	0	1	isocitrate dehydrogenase 3 (NAD+) beta	3:122808567-122813638:-1	0	0.91	0.54	0	0.92	0.73	0.82	1.61	0	0.54	3.08	2.92	1.365	0.646667	0.473748
Ndst1	ENSRNOG00000019014	ENSRNOT00000025881.4, NM_024361, XM_008772130, XM_017600928, XM_017600929, XM_017600930, XM_017600931, XM_017600932, XM_017600933	9	1	8	N-deacetylase/N-sulfotransferase 1	18:55956343-55989294:-1	4.22	4.26	7.95	9.84	10.3	9.37	3.92	5.54	7.11	11.59	18.02	10.49	11.6017	5.5	0.47407
Fabp1	ENSRNOG00000006675	ENSRNOT00000008840.5	1	1	0	fatty acid binding protein 1	4:99063181-99066954:1	984.79	1256.92	1826.69	2464.95	2699.11	3150.97	314.47	3432.15	1319.33	3167.99	3968.71	3812.52	3210.71	1522.39	0.474161
LOC100911453	ENSRNOG00000046022	ENSRNOT00000073644.2, ENSRNOT00000076065.2, ENSRNOT00000090500.1, XM_017591326	4	3	1	methylosome protein 50-like	2:208420223-208430276:1	0.15	0.1	0.35	0.93	1.27	0.11	1.75	0.33	0	2.35	0.99	0	0.941667	0.446667	0.474336
Tmem273	ENSRNOG00000042628	ENSRNOT00000067761.2, NM_001134605	2	1	1	transmembrane protein 273	16:9023387-9054664:1	0.57	0.1	0.88	1.72	1.63	0.98	0	1.49	0.6	1.29	0.83	1.22	1.27833	0.606667	0.474576
Trim45	ENSRNOG00000015347	ENSRNOT00000043146.2	1	1	0	tripartite motif-containing 45	2:203301838-203310532:1	0.41	0.43	0.92	1.54	1.02	1.06	0.27	0.98	0.54	1.54	1.03	1.29	1.24667	0.591667	0.474599
Cybb	ENSRNOG00000003622	ENSRNOT00000038994.3, NM_023965	2	1	1	cytochrome b-245 beta chain	X:14578330-14610049:1	4.79	3.74	4.95	9.95	11.09	10.77	5.74	5.87	6.71	15.15	10.6	9.43	11.165	5.3	0.474698
AABR07006275.1	ENSRNOG00000042133	ENSRNOT00000028476.7	1	1	0	no description available	1:227743612-227904767:1	0	0.28	0	0	0.37	0.53	0	0.66	0	0	1.08	0	0.33	0.156667	0.474747
Ncf2	364018	NM_001100984, XM_006250013, XM_008769664	3	0	3	neutrophil cytosolic factor 2	13:70226647-70257576:1	1.05	0.74	1.53	2.53	2.12	1.59	0.7	1.71	1.54	3.74	2.95	2.38	2.55167	1.21167	0.474853
Ccl21	ENSRNOG00000034290	ENSRNOT00000023951.6	1	1	0	C-C motif chemokine ligand 21	5:58197680-58198782:-1	0.33	0.64	4.79	3.72	6.17	3.7	1.73	5.98	2.85	10.97	4.85	4.95	5.72667	2.72	0.474971
Mvk	ENSRNOG00000049604	ENSRNOT00000073774.2, NM_031063	2	1	1	mevalonate kinase	12:47904266-47920457:-1	20.42	18.8	26.95	56.23	37.92	42.31	19.11	25.69	21.01	40.33	51.74	49.23	46.2933	21.9967	0.475158
NEWGENE_1306714	ENSRNOG00000020807	ENSRNOT00000065011.2, ENSRNOT00000082555.1	2	2	0	WD repeat domain 62-like 1	1:88694824-88734223:-1	0.71	0.21	0.64	0.45	1.38	1.33	0.67	1.29	0.82	2.04	1.72	2.21	1.52167	0.723333	0.475356
RGD1559786	298384	XM_006238508, XM_006238509, XM_008763867	3	0	3	similar to RIKEN cDNA 0610037L13	5:127489819-127498734:1	10.78	12.36	13.57	12.71	16.98	12.8	4.06	8.17	7.33	27.77	15.21	32.78	19.7083	9.37833	0.475856
Selplg	ENSRNOG00000000699	ENSRNOT00000000888.5, NM_001013230	2	1	1	selectin P ligand	12:48577905-48579196:1	1.27	1.26	1.96	2.57	3.82	3.52	1.81	3.99	2.37	7.44	4.26	4.96	4.42833	2.11	0.476477
Elmo1	ENSRNOG00000059705	ENSRNOT00000077910.1, ENSRNOT00000078331.1, ENSRNOT00000090663.1, XM_006254087	4	3	1	engulfment and cell motility 1	17:46352103-46888788:-1	0.44	0.76	0.69	1.1	0.61	1.06	0.44	0.83	0.51	2.12	1.28	1.53	1.28333	0.611667	0.476623
AABR07019230.1	ENSRNOG00000058463	ENSRNOT00000084440.1	1	1	0	no description available	15:95053119-95185424:-1	3.18	1.09	6.94	8.71	24.22	1.01	9.02	0	3.02	11.44	0	3.38	8.12667	3.875	0.476825
Cryl1	ENSRNOG00000008989	ENSRNOT00000012093.3, NM_175757, XM_006252058	3	1	2	crystallin, lambda 1	15:37543770-37663586:-1	1.15	1.79	2.91	11.3	4.54	1.72	0.72	1.99	4.27	3.85	3.6	1.89	4.48333	2.13833	0.476952
Mug1	497794	NM_023103, XM_006237282	2	0	2	murinoglobulin 1	4:154676427-154729288:1	194.68	180.83	278.31	447.8	609.19	452.39	259.31	293.84	550.73	829.74	767.87	576.01	613.833	292.95	0.477247
AC130391.3	ENSRNOG00000053025	ENSRNOT00000085865.1	1	1	0	no description available	17:43679411-43689138:1	6.78	6.96	9.18	17.73	17.76	18.96	5.75	15.1	4.91	16.62	13.33	17.5	16.9833	8.11333	0.477723
Ly6i	ENSRNOG00000007137	ENSRNOT00000009395.3, ENSRNOT00000076694.2, NM_139257, XM_006241765	4	2	2	lymphocyte antigen 6 complex, locus I	7:116419578-116424570:-1	0	0	0.07	0.19	0.43	0.28	0.14	0.14	0.73	1.05	0	0.31	0.376667	0.18	0.477876
Sts	ENSRNOG00000032487	ENSRNOT00000051897.4, NM_012661, XM_006256960, XM_006256961, XM_006256962	5	1	4	steroid sulfatase (microsomal), isozyme S	X:45420717-45428748:1	3.25	3.15	4.85	8.75	12.8	11.71	7.42	9.1	8.36	13.81	15.85	12.64	12.5933	6.02167	0.478163
Dock2	360509	XM_008767630	1	0	1	dedicator of cytokinesis 2	10:19181512-19603171:-1	0.49	0.44	0.71	1	1.2	1.09	0.74	0.66	0.83	2.14	1.51	1.15	1.34833	0.645	0.478368
Rac2	ENSRNOG00000007350	ENSRNOT00000009994.5, NM_001008384, XM_006242028, XM_017595021	4	1	3	ras-related C3 botulinum toxin substrate 2 (rho family, small GTP binding protein Rac2)	7:119783878-119797068:-1	7.89	5.42	9.55	13.01	17.25	14.07	6.63	11.06	10.18	27.55	20.37	13.76	17.6683	8.455	0.47854
Arrdc3	ENSRNOG00000045649	ENSRNOT00000072849.2, NM_001007797, XM_017590815	3	1	2	arrestin domain containing 3	2:8735217-8745445:1	4.02	4.05	9.69	19.31	6.55	26.49	10.21	8.07	4.56	7.75	3.99	20.75	14.14	6.76667	0.478548
RGD1563400/ENSRNOG00000048881	ENSRNOG00000048881	ENSRNOT00000074057.2	1	1	0	similar to paired immunoglobin-like type 2 receptor beta	12:20480094-20486276:-1	1.85	1.26	2.42	4.91	5.21	2.32	1.51	2.65	1.85	3.88	5.1	2.68	4.01667	1.92333	0.478838
Znf354b	ENSRNOG00000029678	ENSRNOT00000004902.5, XM_006246359, XM_017597625, XM_017597626	4	1	3	zinc finger protein 354B	10:36414640-36423346:-1	0.65	0.38	0.39	0.43	2.39	0.88	0.14	0.61	0.72	0.55	0.85	0.93	1.005	0.481667	0.47927
LOC108350576	108350576	XM_017592352	1	0	1	zinc finger protein 120-like	3:173305689-173318304:1	0.15	0.44	0.35	1.05	0.15	0.73	0	0.2	0.26	0.32	0.25	0.42	0.486667	0.233333	0.479452
Gsta2	ENSRNOG00000029861	ENSRNOT00000032185.5, XM_017596098	2	1	1	glutathione S-transferase alpha 2	8:85640081-85645621:-1	271.07	447.21	340.44	795.99	530.26	480.41	24.02	474.6	300.92	608.88	806.4	653.51	645.908	309.71	0.479495
LOC691354	691354	XM_017593935	1	0	1	hypothetical protein LOC691354	5:165464832-165491375:1	0.82	0.56	0.45	1.47	0.77	0.96	0.54	0.55	0.71	0.91	2.23	1.23	1.26167	0.605	0.479524
Crygs	ENSRNOG00000038355	ENSRNOT00000058402.2	1	1	0	crystallin, gamma S	11:81796891-81802172:1	0.83	0.1	1.18	0.58	1	0.24	0.19	0.38	0.74	2.35	1.7	1.26	1.18833	0.57	0.479663
Tkfc	ENSRNOG00000020704	ENSRNOT00000028102.5, XM_006231056, XM_006231057	3	1	2	triokinase and FMN cyclase	1:226644199-226657408:-1	16.3	26.4	89.3	58.86	102.37	117.22	13.12	113.1	41.42	107.68	112.29	125.54	103.993	49.94	0.480223
Mnd1	ENSRNOG00000024733	ENSRNOT00000031179.5	1	1	0	meiotic nuclear divisions 1	2:183073187-183128932:-1	1.75	4.18	6.97	2.65	7.34	5.99	1.27	3.86	2.33	6.25	9.84	10.31	7.06333	3.39333	0.480415
Fmo1	ENSRNOG00000034191	ENSRNOT00000041908.3, ENSRNOT00000081551.1, NM_012792, XM_006250145, XM_006250146	5	2	3	flavin containing monooxygenase 1	13:80713286-80738763:-1	39.19	79.83	118.8	111.72	167	154.97	12.88	139.39	92.12	204.24	174.21	191.11	167.208	80.3683	0.480648
Doc2g	ENSRNOG00000018029	ENSRNOT00000024353.5, XM_006230735	2	1	1	double C2-like domains, gamma	1:219250265-219253789:1	1.49	1.99	2.32	1.69	4.67	2.44	0.5	2.05	1.14	4.57	3.16	3.21	3.29	1.58167	0.48075
LOC108348139/108348139	108348139	XM_017601859, XM_017601860	2	0	2	class II histocompatibility antigen, M beta 1 chain	20:5228740-5234504:-1	1.17	0	0	1.4	0.71	1.15	1.88	0.44	0.52	4.4	0.68	0	1.39	0.668333	0.480815
RT1-DMb/294273	294273	NM_198740, XM_017601577	2	0	2	RT1 class II, locus DMb	20:3945601-3952838:1	1.17	0	0	1.4	0.71	1.15	1.88	0.44	0.52	4.4	0.68	0	1.39	0.668333	0.480815
RT1-T24-3	ENSRNOG00000045924	ENSRNOT00000070903.2, ENSRNOT00000078454.1, ENSRNOT00000082449.1, ENSRNOT00000092423.1, XM_008772749	5	4	1	RT1 class I, locus T24, gene 3	20:3226391-3233694:1	2.72	3.43	2.64	4.08	5.43	4.91	2.71	5.97	6.72	12.2	13.79	9.87	8.38	4.03167	0.481106
Hpgd	ENSRNOG00000010610	ENSRNOT00000014229.4, NM_024390	2	1	1	15-hydroxyprostaglandin dehydrogenase	16:37457134-37495758:-1	1.16	0.75	0.8	2.78	2.84	1.92	0.97	1.18	1	1.9	1.26	1.46	2.02667	0.976667	0.481908
Tlr4	ENSRNOG00000010522	ENSRNOT00000014020.3, NM_019178	2	1	1	toll-like receptor 4	5:82587424-82601056:1	0.43	0.18	0.46	0.79	0.67	0.67	0.22	0.67	0.26	1.28	0.47	0.72	0.766667	0.37	0.482609
Rab42	ENSRNOG00000055426	ENSRNOT00000090736.1, XM_008764194	2	1	1	RAB42, member RAS oncogene family	5:150482283-150484168:-1	0	0.23	0.37	0.66	0.16	0.82	0	1.08	0.28	0.7	0.55	1.17	0.676667	0.326667	0.482759
Vav1	ENSRNOG00000050430	ENSRNOT00000073294.2, NM_012759	2	1	1	vav guanine nucleotide exchange factor 1	9:9617551-9675167:-1	1.7	1.85	2.3	4.12	3.92	3.74	1.44	2.63	1.5	4.43	3.53	3.91	3.94167	1.90333	0.482875
Gpr37	ENSRNOG00000002524	ENSRNOT00000003593.6, NM_057201	2	1	1	G protein-coupled receptor 37	4:51822163-51844228:-1	0.34	0.28	0.57	0.94	0.66	1.01	0.07	0.63	0.79	0.99	1.26	0.69	0.925	0.446667	0.482883
Nsl1	ENSRNOG00000042286	ENSRNOT00000068623.2, XM_006250488	2	1	1	NSL1, MIS12 kinetochore complex component	13:109669680-109696918:1	0.36	0.45	0.66	0.3	0.92	1.81	0.76	0.81	0.64	1.57	1.43	1.59	1.27	0.613333	0.48294
Ap1s2	ENSRNOG00000038686	ENSRNOT00000065075.3, ENSRNOT00000081652.1, XM_006256860, XM_006256862, XM_017602005, XM_017602006, XM_017602007, XM_017602009, XM_017602010	9	2	7	adaptor-related protein complex 1, sigma 2 subunit	X:32333795-32355441:-1	0.72	1.45	1.53	2.5	2.27	3.57	0.85	0.95	1.78	3.89	1.08	1.76	2.51167	1.21333	0.483079
Sh3bgrl2	ENSRNOG00000009613	ENSRNOT00000012904.7, ENSRNOT00000084852.1	2	2	0	SH3 domain binding glutamic acid-rich protein like 2	8:91070073-91160258:1	9.23	6.76	16.68	19.19	25.68	21.58	4.19	33.08	12.65	35.79	40.34	28.38	28.4933	13.765	0.483095
Mad2l1	ENSRNOG00000005376	ENSRNOT00000007285.5, XM_006236619, XM_006236620, XM_006236621	4	1	3	MAD2 mitotic arrest deficient-like 1 (yeast)	4:97531083-97537086:1	0.99	1.48	2.15	0.99	4.26	4.98	1.75	3.77	1.71	4.1	5.34	4.85	4.08667	1.975	0.483279
Spg20	295053	XM_006232365, XM_006232366, XM_006232367	3	0	3	spastic paraplegia 20 (Troyer syndrome)	2:144522689-144548968:1	0.97	0.52	1.03	0.43	0.71	2.21	0.99	1.08	1.1	0.4	5.16	2.86	1.96167	0.948333	0.483432
Ccdc141	ENSRNOG00000012580	ENSRNOT00000037015.6, XM_003749494, XM_008761963, XM_008761964	4	1	3	coiled-coil domain containing 141	3:63865240-63949685:-1	1.19	1.34	2.75	4.33	6.23	3.49	0.75	4.3	3.11	4.18	5.37	4.19	4.63167	2.24	0.483627
AABR07002700.1	ENSRNOG00000020125	ENSRNOT00000027254.6	1	1	0	CD79a molecule	1:81763614-81767980:1	0	0.99	0.77	1.98	1.62	0	0.43	1.87	1	3.06	1.01	2.79	1.74333	0.843333	0.483748
Pqlc3	ENSRNOG00000005126	ENSRNOT00000007071.6, XM_008764587	2	1	1	PQ loop repeat containing 3	6:42291767-42302451:-1	1.07	0.53	0.66	0.95	1.44	0.98	0.38	0.48	0.7	1.17	1.81	1.53	1.31333	0.636667	0.484772
Cyp2r1	ENSRNOG00000011367	ENSRNOT00000067609.3, NM_001108499, XM_006230081, XM_006230082, XM_006230084, XM_008759769, XM_017589389	7	1	6	cytochrome P450, family 2, subfamily r, polypeptide 1	1:184094019-184106228:-1	4.51	6.23	3.9	9.69	9.59	9.69	2.34	2.97	1.68	3.87	6.86	4.87	7.42833	3.605	0.485304
Fyb1	ENSRNOG00000013886	ENSRNOT00000018634.6, NM_001109176	2	1	1	FYN binding protein 1	2:55891542-55981400:1	1.22	0.92	1.33	2.79	2.87	2.34	0.86	1.13	1.93	2.49	2.47	2.26	2.53667	1.23167	0.485545
Cyp17a1	ENSRNOG00000020035	ENSRNOT00000027160.4, NM_012753, XM_006231435	3	1	2	cytochrome P450, family 17, subfamily a, polypeptide 1	1:266422151-266428144:-1	207.85	202.66	472.22	282.1	637.59	636.14	91.27	461.04	453.1	947.91	759.65	624.49	647.98	314.69	0.485648
Mapre2	679221	NM_001101000	1	0	1	microtubule-associated protein, RP/EB family, member 2	18:14814150-15780290:1	3.25	1.34	2.3	1.63	2.48	5.04	0.72	2.64	1.94	5.31	6.07	4.57	4.18333	2.03167	0.485657
Tmem231	ENSRNOG00000021517	ENSRNOT00000031243.5, ENSRNOT00000088297.1	2	2	0	transmembrane protein 231	19:44137423-44158624:-1	1.86	1.17	2.32	4.69	3.73	3.94	1.05	3.15	2.45	4.93	3.59	3.82	4.11667	2	0.48583
Clcn4	ENSRNOG00000003533	ENSRNOT00000059270.2, XM_006256828	2	1	1	chloride voltage-gated channel 4	X:25016401-25080411:1	10.58	11.1	13.94	26.35	22.69	23.06	4.11	13.76	9.65	19.68	20.34	17.74	21.6433	10.5233	0.486216
Slc25a43	ENSRNOG00000012756	ENSRNOT00000017026.6, XM_003752132	2	1	1	solute carrier family 25, member 43	X:123349836-123384798:1	2.82	2.28	1.74	6.67	4.95	5.38	1.36	3.8	2.65	4.48	4.07	4.58	5.02167	2.44167	0.486226
Akr1c12/361266	361266	NM_001170342, XM_006254190, XM_006254191, XM_008771873, XM_008771874, XM_017600632	6	0	6	aldo-keto reductase family 1, member C12	17:69634890-69647772:1	0	0.8	3.14	1.87	2.29	2.76	0	1.26	1.9	3.56	1	3.12	2.43333	1.18333	0.486301
Vim	ENSRNOG00000018087	ENSRNOT00000024430.5, NM_031140	2	1	1	vimentin	17:80882715-80891200:1	11.69	18.55	28.83	28.6	38.04	47.51	11.11	26.34	32.34	58.25	47.8	44.77	44.1617	21.4767	0.486319
Wdr86	ENSRNOG00000025735	ENSRNOT00000040373.4, ENSRNOT00000079770.1	2	2	0	WD repeat domain 86	4:6931495-6948243:1	0.36	0.38	0.44	0.46	1.22	1.34	0	2.12	0.62	1.49	1.99	1.56	1.34333	0.653333	0.486352
LOC102553715	ENSRNOG00000045683	ENSRNOT00000057880.4	1	1	0	microfibril-associated glycoprotein 4-like	10:49000973-49003931:1	0	5.01	7.73	7.77	7.4	12.41	0	5.92	6.84	5.12	7.95	11.77	8.73667	4.25	0.486456
LOC685067	685067	XM_003749409	1	0	1	similar to guanylate binding protein family, member 6	2:248215324-248241278:1	1.19	1.22	1.54	1.89	3.63	2.38	1.5	1.86	3.27	5.98	3.91	3.93	3.62	1.76333	0.487109
Pdgfd	ENSRNOG00000029148	ENSRNOT00000049325.6, ENSRNOT00000076529.2, ENSRNOT00000076748.1, NM_023962	4	3	1	platelet derived growth factor D	8:4441010-4666754:1	0.29	0.4	0.56	0.54	0.8	0.92	0.36	0.32	0.34	0.54	0.31	1.55	0.776667	0.378333	0.487124
Fbxl19	ENSRNOG00000018986	ENSRNOT00000065187.1, ENSRNOT00000090428.1, XM_006230276, XM_006230277, XM_006230278, XM_006230279	6	2	4	F-box and leucine-rich repeat protein 19	1:199197138-199216391:1	1.38	1.63	2.16	2.35	4.81	3.62	0.92	2.9	3.08	5.46	5.06	3.46	4.12667	2.01167	0.48748
Irgm2	100362733	XM_008767746	1	0	1	immunity-related GTPase family M member 2	10:43645508-43655657:1	19.47	13.25	30.05	66.52	31.24	37.75	5.51	30.22	16.9	39.14	30.53	31.48	39.4433	19.2333	0.487619
AABR07070957.1	ENSRNOG00000029843	ENSRNOT00000043008.3	1	1	0	no description available	8:93439648-93440007:1	0	0.37	0.38	0	0	0.43	0.69	0	0	1.76	0	0.76	0.491667	0.24	0.488136
Pmepa1	ENSRNOG00000050404	ENSRNOT00000071853.2, NM_001107807, XM_006235689	3	1	2	prostate transmembrane protein, androgen induced 1	3:171295671-171302498:-1	0.72	0.91	1.24	1.53	1.89	1.64	0.39	1.59	0.88	1.97	3.11	1.59	1.955	0.955	0.488491
Atp2a3	ENSRNOG00000017912	ENSRNOT00000064840.3, ENSRNOT00000065181.3, ENSRNOT00000087723.1, NM_012914	4	3	1	ATPase sarcoplasmic/endoplasmic reticulum Ca2+ transporting 3	10:59531033-59560440:1	0.54	0.64	1.1	1.25	1.6	1.64	0.6	1.15	0.88	1.86	2.13	1.57	1.675	0.818333	0.488557
Dusp19	ENSRNOG00000008868	ENSRNOT00000057826.2	1	1	0	dual specificity phosphatase 19	3:67849966-67862475:1	0.9	1.33	3.25	3.56	4.33	3.01	1.21	2.04	1.74	3.12	3.98	3.43	3.57167	1.745	0.488567
Smim1	ENSRNOG00000043193	ENSRNOT00000063779.2, NM_001163723, XM_006239508, XM_006239509	4	1	3	small integral membrane protein 1	5:171309335-171312026:-1	3.72	8.63	17.35	14.06	20.92	18.21	4.21	11.02	15.49	24.57	30.16	15.73	20.6083	10.07	0.488637
Dennd4b	ENSRNOG00000022373	ENSRNOT00000049810.5, XM_008761248, XM_008761249, XM_008761250	4	1	3	DENN domain containing 4B	2:189627480-189642732:1	2.35	2.49	4.06	4.45	6.44	6.48	1.7	4.96	4.01	8.09	7.31	7.28	6.675	3.26167	0.488639
Batf3	ENSRNOG00000003716	ENSRNOT00000004962.4, NM_021865, XM_008769873, XM_008769874	4	1	3	basic leucine zipper ATF-like transcription factor 3	13:109713489-109724865:1	1.49	0.27	2.17	2.58	3.46	3.44	2.71	4.24	1.77	3.42	6.27	6.71	4.31333	2.10833	0.488794
RGD1562136	ENSRNOG00000032398	ENSRNOT00000045749.4, NM_001109086, XM_017596608, XM_017596609	4	1	3	similar to D1Ertd622e protein	9:111328823-111347428:1	2.52	2.44	2.11	3.41	4.89	5.83	2.74	1.84	2.24	5	4.74	4.53	4.73333	2.315	0.489085
LOC100911796	ENSRNOG00000015788	ENSRNOT00000021236.3, NM_001302750, XM_017590571	3	1	2	adenosine receptor A3-like	2:208530864-208534507:1	0.38	0.46	0.69	0.92	1.09	0.87	0.48	0.56	0.58	1.54	0.71	1.31	1.07333	0.525	0.48913
Rims3	ENSRNOG00000011171	ENSRNOT00000015033.2, ENSRNOT00000081333.1, NM_022931	3	2	1	regulating synaptic membrane exocytosis 3	5:139790395-139819014:1	0.22	0.33	0.38	0.17	0.56	0.53	0.07	0.3	0.3	0.44	1.07	0.5	0.545	0.266667	0.489297
LOC100911779	100911779	XM_003749128	1	0	1	cytochrome c oxidase assembly protein COX15 homolog	1:263006340-263015174:-1	0.76	0	0	0	0.59	0	1.32	0	0	0.33	0	3.33	0.708333	0.346667	0.489412
Adh6	310903	XM_006233372, XM_006233374, XM_006233377, XM_008761507, XM_017590939	5	0	5	alcohol dehydrogenase 6 (class V)	2:243664951-243687750:1	13.81	19.3	20.06	21.89	50.68	38.9	2.51	21.06	17.01	34.43	19.54	26.09	31.9217	15.625	0.489479
Plvap	ENSRNOG00000017676	ENSRNOT00000023926.5, ENSRNOT00000083345.1, NM_020086	3	2	1	plasmalemma vesicle associated protein	16:19906354-19918668:-1	5.9	3.63	6.29	8.46	12.91	11.43	6.07	7.16	7.89	17.62	13.6	11.42	12.5733	6.15667	0.489661
AABR07051564.1	ENSRNOG00000061576	ENSRNOT00000073316.2	1	1	0	no description available	3:17139670-17139987:1	0	0.35	0.38	0	0	0.42	0	0	0	1.07	0	0	0.248333	0.121667	0.489933
Dhfr	ENSRNOG00000013521	ENSRNOT00000018259.5, NM_130400	2	1	1	dihydrofolate reductase	2:21931887-21958927:1	15.99	14.62	25.83	23.89	41.07	48.39	6.05	27	32.06	44.65	36.06	53.99	41.3417	20.2583	0.490022
Syk	ENSRNOG00000012160	ENSRNOT00000016942.6, ENSRNOT00000041726.4, NM_012758	3	2	1	spleen associated tyrosine kinase	17:12614311-12669568:-1	1.08	1.03	1.32	2.23	2.69	2	0.94	1.68	1.58	2.91	2.55	3.19	2.595	1.27167	0.490045
Ophn1	ENSRNOG00000026573	ENSRNOT00000034772.6, ENSRNOT00000076193.1, ENSRNOT00000076551.1, ENSRNOT00000076720.1, NM_001107848, XM_017602029	6	4	2	oligophrenin 1	X:68189161-68563137:-1	0.29	0.35	0.63	0.65	1	0.74	0.27	0.31	0.53	0.79	0.71	0.96	0.808333	0.396667	0.490722
AABR07051501.1	ENSRNOG00000062165	ENSRNOT00000092782.1	1	1	0	no description available	3:14192061-14202271:1	0	1.06	0	0	0	0	0	0	0	2.16	0	0	0.36	0.176667	0.490741
Cd300a	ENSRNOG00000057058	ENSRNOT00000079545.1, ENSRNOT00000085262.1, NM_001205348	3	2	1	Cd300a molecule	10:103437978-103451170:1	6.45	3.16	5.02	9.68	10.09	9.6	2.87	6.99	7.44	14.35	11.67	9.67	10.8433	5.32167	0.490778
Tent5a	ENSRNOG00000010240	ENSRNOT00000056937.3, NM_001106844	2	1	1	terminal nucleotidyltransferase 5A	8:92938537-92942225:-1	1.18	1.71	2.81	3.52	4.92	5.11	1.26	2.12	2.48	3.34	4.36	2.3	3.925	1.92667	0.49087
Abhd1	ENSRNOG00000025689	ENSRNOT00000010403.4, NM_001008520	2	1	1	abhydrolase domain containing 1	6:26787807-26792795:-1	15.93	13.05	18.82	31.13	32.01	34.25	6.47	30.03	14.81	33.4	41	30.06	33.6417	16.5183	0.491008
Lmnb1	ENSRNOG00000013774	ENSRNOT00000019351.5, NM_053905	2	1	1	lamin B1	18:51785111-51822264:1	2.21	2.29	4.2	3.16	4.43	7.01	1.87	5.96	2.72	7.31	9.49	7.8	6.53333	3.20833	0.491071
Ints3	ENSRNOG00000015153	ENSRNOT00000020575.8, XM_017591307, XM_342288	3	1	2	integrator complex subunit 3	2:189766927-189817661:-1	3.8	3.7	7.22	7.51	9.67	9.64	3.47	7.02	5.85	11.57	12.53	12.3	10.5367	5.17667	0.4913
Paqr3	ENSRNOG00000002035	ENSRNOT00000032130.4, XM_008770025, XM_017599170, XM_017599171	4	1	3	progestin and adipoQ receptor family member 3	14:14107580-14124830:1	3.98	3.44	3.76	5.78	13.11	9.66	2.49	7.46	6.98	10.5	11.98	6.18	9.535	4.685	0.491348
Pltp	ENSRNOG00000016488	ENSRNOT00000022594.6	1	1	0	phospholipid transfer protein	3:161304469-161322289:-1	13.46	8.56	14.89	33.85	39.38	26.79	21.77	17.46	22.21	35.56	32.37	32.02	33.3283	16.3917	0.491824
Slc19a2	ENSRNOG00000002839	ENSRNOT00000003817.5, ENSRNOT00000076186.1, ENSRNOT00000076607.1, ENSRNOT00000076722.2, ENSRNOT00000076752.1, NM_001030024	6	5	1	solute carrier family 19 member 2	13:82552586-82566586:1	16.59	22.48	27.07	51.96	31.91	51.93	17.99	18.83	11.62	28.91	29.84	38.23	38.7967	19.0967	0.492224
Lum	ENSRNOG00000004610	ENSRNOT00000006109.4, NM_031050	2	1	1	lumican	7:38820058-38826862:1	0.22	0.58	3.48	2.08	2.13	2.06	0.27	0.91	0.75	2.97	1.29	2.07	2.1	1.035	0.492857
Ap1m2	ENSRNOG00000043093	ENSRNOT00000066340.3, NM_001108996	2	1	1	adaptor related protein complex 1 subunit mu 2	8:22318941-22336827:-1	0.21	0.31	0.37	0.86	0.63	1.14	0.18	0.65	1.08	0.53	1.3	1.22	0.946667	0.466667	0.492958
LOC103690129	103690129	XM_008772560, XM_008772561	2	0	2	NEDD4-like E3 ubiquitin-protein ligase WWP2	19:38348022-38385947:-1	2.07	2.37	3.76	7.66	3.6	5.63	1.2	1.21	4.36	5.64	4.69	3.13	5.05833	2.495	0.493245
AABR07070555.1	ENSRNOG00000049584	ENSRNOT00000039376.5	1	1	0	nuclear receptor ROR-alpha-like	8:74868681-74877837:1	0.81	1.2	2.64	1.71	2.51	2.16	1.12	4.39	0	5.37	4.15	4.69	3.43167	1.69333	0.493443
LOC690422	690422	XM_001072932	1	0	1	hypothetical protein LOC690422	6:137967119-137976324:1	0.59	0.75	0.36	0	0.44	1.29	0	0.6	0	0.95	0.94	1.04	0.776667	0.383333	0.493562
Angptl2	ENSRNOG00000016678	ENSRNOT00000022585.3, NM_133569	2	1	1	angiopoietin-like 2	3:12262822-12292665:1	4.14	6.11	11.83	14.17	14.5	14.53	1.76	12.4	11.56	18.49	18.97	16.09	16.125	7.96667	0.494057
Itsn1	ENSRNOG00000002001	ENSRNOT00000042750.5, ENSRNOT00000047843.6, NM_019227	3	2	1	intersectin 1	11:31943121-32069249:1	4.86	5.26	7.64	8.71	9.93	11.33	5.05	7.16	5.49	13.47	14.88	13.41	11.955	5.91	0.494354
AABR07050298.1	ENSRNOG00000060917	ENSRNOT00000077609.1	1	1	0	no description available	5:160095427-160095915:1	0	0.3	0.31	0.2	0.2	0.33	0.29	0.28	0.36	1.12	0.35	0.91	0.518333	0.256667	0.495177
Pip4k2a	116723	NM_053926	1	0	1	phosphatidylinositol-5-phosphate 4-kinase type 2 alpha	17:85533056-85748843:-1	0.57	0.77	1.28	1.09	2.35	1.89	1.26	1.27	1.97	3.29	2.37	3.38	2.395	1.18667	0.495477
AABR07054000.1	ENSRNOG00000050784	ENSRNOT00000072928.1, ENSRNOT00000074338.2	2	2	0	no description available	3:134413170-134441540:1	24.33	17.68	23.79	40.95	47.85	42.82	13.28	25.68	27.88	49.49	41.09	45.37	44.595	22.1067	0.495721
Hdhd3	ENSRNOG00000015195	ENSRNOT00000020380.6	1	1	0	haloacid dehalogenase-like hydrolase domain containing 3	5:78358203-78361647:-1	16.12	7.48	35.15	41.6	31.99	31.64	6.55	35.44	13.46	32.84	49.46	42.83	38.3933	19.0333	0.495746
Adamts7	ENSRNOG00000028036	ENSRNOT00000037276.6, ENSRNOT00000068394.3, XM_006243523, XM_006243525, XM_006243526, XM_006243527, XM_008766447, XM_017595671	8	2	6	ADAM metallopeptidase with thrombospondin type 1 motif, 7	8:97561317-97575661:1	3.21	2.34	5.77	8.22	6.58	6.08	1.25	6.36	5.76	9.95	10.8	8.16	8.29833	4.115	0.495883
Sesn3	ENSRNOG00000008173	ENSRNOT00000011008.5, XM_017595609	2	1	1	sestrin 3	8:12852678-12878749:1	1.13	1	0.88	2.01	1.6	3.19	2.25	0.48	1.6	2.81	2.56	2.61	2.46333	1.22333	0.496617
Ddx19a	292022	NM_001005381, XM_008772490	2	0	2	DEAD-box helicase 19A	19:43258934-43271865:1	0	0	0	0	1.28	0.29	0	0.37	0.41	0	0	0	0.261667	0.13	0.496815
Igsf3	ENSRNOG00000023851	ENSRNOT00000018895.6, ENSRNOT00000080176.1, NM_001106455, XM_006233041, XM_006233042, XM_006233043	6	2	4	immunoglobulin superfamily, member 3	2:203768729-203855573:1	0.46	0.64	0.9	1.65	1.79	1.46	0.35	1.66	0.94	1.54	1.31	2.21	1.66	0.825	0.496988
Rtn1	ENSRNOG00000004794	ENSRNOT00000006373.4, ENSRNOT00000072262.3, NM_053865	3	2	1	reticulon 1	6:94951019-94980032:-1	0.36	0.76	0.81	1.58	1.08	1.14	0.57	0.56	0.76	1.16	1.04	1.68	1.28	0.636667	0.497396
Slco1a1	ENSRNOG00000036984	ENSRNOT00000049154.4, NM_017111	2	1	1	solute carrier organic anion transporter family, member 1a1	4:176158174-176231331:-1	19	24.49	41.6	29.82	75.94	65.38	17.77	45.46	41.85	78.8	72.09	60.21	63.7067	31.695	0.497515
Nup214/ENSRNOG00000047244	ENSRNOG00000047244	ENSRNOT00000072628.2	1	1	0	nucleoporin 214	3:9227823-9236736:-1	1.34	0	0	0	0.5	0.65	0	0	1.71	1.73	1.46	1.79	1.02167	0.508333	0.497553
Hrg	ENSRNOG00000001809	ENSRNOT00000047595.5, ENSRNOT00000081864.1, ENSRNOT00000090031.1	3	3	0	histidine-rich glycoprotein	11:81621283-81639952:-1	471.69	494.6	1349.78	2025.37	2043.01	1742.08	308.74	1993.91	1544.6	2231.06	2190.05	2150.78	2063.72	1027.22	0.49775
Kctd21	ENSRNOG00000024793	ENSRNOT00000035743.5, NM_001109151, XM_006229781	3	1	2	potassium channel tetramerization domain containing 21	1:162322309-162323189:1	0.66	0.63	0.95	1.09	1.47	1.52	0.04	1.67	0.75	1.5	2.77	1.09	1.57333	0.783333	0.497881
C2cd2	ENSRNOG00000001621	ENSRNOT00000002209.5, ENSRNOT00000080681.1, XM_008768572, XM_008768573, XM_008768576, XM_008768577, XM_008768578, XM_017598013, XM_017598014	9	2	7	C2 calcium-dependent domain containing 2	11:38365006-38420133:-1	4.88	3.92	5.13	9.98	10.86	7.78	4.54	7.29	6.08	11.46	14.03	9.84	10.6583	5.30667	0.497889
Gabrr3	ENSRNOG00000001679	ENSRNOT00000002281.4, NM_138897, XM_017597868	3	1	2	gamma-aminobutyric acid (GABA) A receptor, rho 3	11:43047242-43099754:-1	0.71	0.54	0.76	1.1	1.02	2.13	0.1	1.82	0.9	1.83	1.33	2.28	1.615	0.805	0.498452
Nt5dc2	ENSRNOG00000018358	ENSRNOT00000024840.4, XM_008770986	2	1	1	5'-nucleotidase domain containing 2	16:7213374-7220541:1	3.3	3.19	4.34	5.36	6.58	8.33	1.52	7.86	4.01	8.52	10.79	8.95	8.08833	4.03667	0.499073
LOC681182/ENSRNOG00000047077	ENSRNOG00000047077	ENSRNOT00000068118.4	1	1	0	similar to paired immunoglobin-like type 2 receptor beta	12:20882344-20890965:1	0.26	0.45	0.53	0.6	1.32	0.76	0.68	0.5	0.57	1.32	1.16	0.83	0.998333	0.498333	0.499165
Dgcr14	360741	XM_006248635, XM_006248636	2	0	2	DiGeorge syndrome critical region gene 14	11:87224421-87233326:1	0.19	0.39	0.34	0.7	1.4	0.93	0.9	0.37	0.85	1.49	0.95	0.62	1.015	0.506667	0.499179
Clec10a	ENSRNOG00000018715	ENSRNOT00000025308.4, ENSRNOT00000080323.1, XM_008767868, XM_008767869	4	2	2	C-type lectin domain family 10, member A	10:56765383-56769441:1	0.49	0.56	0.38	0.71	1.11	0.92	0.26	0.79	0.69	1.11	1.03	1.47	1.05833	0.528333	0.499213
Kctd11	ENSRNOG00000015669	ENSRNOT00000020970.3	1	1	0	potassium channel tetramerization domain containing 11	10:56489552-56491715:-1	0.8	0.59	1	1.41	1.8	1.87	0.4	1.17	1.2	1.58	1.78	1.89	1.72167	0.86	0.499516
LOC679087	ENSRNOG00000055292	ENSRNOT00000087602.1, XM_008763580	2	1	1	similar to swan	5:25722247-25730014:1	1.7	1.86	1.82	3.55	5.38	1.04	1.76	2.92	2.08	6.01	4.46	3.81	4.04167	2.02333	0.500619
Acot5	ENSRNOG00000032508	ENSRNOT00000013760.4	1	1	0	acyl-CoA thioesterase 5	6:107550904-107557688:1	4.65	4.79	13.26	24.26	17.83	16.18	1.36	19.51	4.22	10.84	10.96	15.39	15.91	7.965	0.500629
Kynu	ENSRNOG00000029993	ENSRNOT00000043533.4, NM_053902, XM_006234138, XM_008761695	4	1	3	kynureninase	3:28416989-28566919:1	54.33	44.34	30.52	95.37	105.44	69.62	29.75	57.67	35.45	88.27	88.77	55.93	83.9	42.01	0.500715
Yme1l1	ENSRNOG00000017100	ENSRNOT00000023395.6, NM_053682	2	1	1	YME1-like 1 ATPase	17:89703435-89741487:-1	0	0	0.01	0.7	0.04	0	0	6.61	0	3.35	8.81	0.32	2.20333	1.10333	0.500756
Gamt	ENSRNOG00000024577	ENSRNOT00000028969.4	1	1	0	guanidinoacetate N-methyltransferase	7:12314848-12317998:1	113.9	120	288.09	355.35	349.22	333.95	34.94	312.83	230.36	401.94	364.33	391.7	366.082	183.353	0.500854
Ten1	ENSRNOG00000060307	ENSRNOT00000083022.1, ENSRNOT00000086382.1, ENSRNOT00000087084.1, NM_001108307	4	3	1	TEN1 subunit of CST complex	10:105073077-105095094:1	1.86	1.91	4.52	5.21	6.85	5.88	1.61	5.65	5.39	6.29	9.31	8.25	6.965	3.49	0.501077
Lox	ENSRNOG00000014426	ENSRNOT00000019844.6, ENSRNOT00000074226.3, ENSRNOT00000083881.1, XM_006254715	4	3	1	lysyl oxidase	18:47504949-47513429:-1	0.48	0.79	0.81	0.96	0.83	1.89	0.26	0.66	0.6	0.98	1.19	1.33	1.19667	0.6	0.501393
RGD1565117	ENSRNOG00000033161	ENSRNOT00000045687.3	1	1	0	similar to 40S ribosomal protein S26	7:70445366-70445692:1	1.86	3.41	1.45	2.42	3.83	3.69	2.48	1.25	2.39	5.07	4.68	5.91	4.26667	2.14	0.501563
Parp14	ENSRNOG00000023334	ENSRNOT00000046888.5, NM_001191659	2	1	1	poly (ADP-ribose) polymerase family, member 14	11:68105442-68137509:1	2.41	2.21	5.04	6.47	6.37	5.24	1.59	6.04	4.29	8.73	9.79	6.41	7.16833	3.59667	0.501744
Dpt	ENSRNOG00000002947	ENSRNOT00000066119.4, ENSRNOT00000075996.1, ENSRNOT00000077070.2, ENSRNOT00000079796.1, NM_001105965	5	4	1	dermatopontin	13:83073544-83102396:1	55.75	70.24	73.18	108.3	112.2	114.98	33.31	75.06	55.13	128.17	153.36	104.35	120.227	60.445	0.502759
LOC108348136	ENSRNOG00000046666	ENSRNOT00000073597.2	1	1	0	HAUS augmin-like complex subunit 1	18:74187162-74198369:-1	1.96	1.41	2.34	2.96	3.02	4.02	0.64	2.66	1.69	3.21	3.36	4.71	3.54667	1.78333	0.50282
Ifi47	ENSRNOG00000002470	ENSRNOT00000003343.8, ENSRNOT00000055872.4	2	2	0	interferon gamma inducible protein 47	10:34277993-34285623:1	2.92	2.33	7.61	19.31	12.72	12.25	1.99	16.84	6.21	12.55	10.87	7.64	12.5567	6.31667	0.503053
AABR07019209.2	ENSRNOG00000062279	ENSRNOT00000093318.1	1	1	0	no description available	15:93634820-93639250:1	0.13	0	0	0	0	0	2.28	0	0	3.75	0	1.04	0.798333	0.401667	0.503132
Gpx1	ENSRNOG00000048812	ENSRNOT00000073247.2, NM_030826	2	1	1	glutathione peroxidase 1	8:117117430-117118528:1	703.96	856.53	1016.88	1630.75	1648.51	1569.38	165.17	1169.13	820.3	1471.04	1673.37	1411.2	1567.38	788.662	0.503174
Hmces	500251	NM_001025047, XM_006236851	2	0	2	5-hydroxymethylcytosine (hmC) binding, ES cell-specific	4:119842018-119864115:1	0	0.09	0.17	1.32	0	0.04	0	0	0.44	0	0.03	0	0.231667	0.116667	0.503597
Serpinh1	ENSRNOG00000016831	ENSRNOT00000022983.6, ENSRNOT00000086091.1, NM_017173	3	2	1	serpin family H member 1	1:164301010-164308306:-1	14.49	16.27	40.19	55.9	57.07	58.2	12.07	54.76	39.47	58.62	60.72	61.34	58.6417	29.5417	0.503766
Slc7a7	ENSRNOG00000010296	ENSRNOT00000014391.5, NM_031341	2	1	1	solute carrier family 7 member 7	15:33013356-33052297:-1	2.28	2.61	5.45	8.09	7.18	5.83	1.5	5.57	4.44	7.86	8.31	6.1	7.22833	3.64167	0.503804
AABR07046016.1	ENSRNOG00000061548	ENSRNOT00000079560.1	1	1	0	no description available	KL567908.1:10874-11077:-1	3.37	4.11	5.47	3.58	9.05	4.92	4.68	3.03	0	6.87	11.72	4.86	6.83333	3.44333	0.503902
Mapkapk3	ENSRNOG00000014832	ENSRNOT00000020065.5, NM_001012127, XM_006243776, XM_008766531	4	1	3	mitogen-activated protein kinase-activated protein kinase 3	8:116012134-116045926:-1	0.88	1.53	1.29	1.81	2.64	2.24	0.4	1.32	1.51	2.3	3.21	1.55	2.29167	1.155	0.504
Tsc22d3	ENSRNOG00000056135	ENSRNOT00000085118.1, NM_031345, XM_006234249, XM_006234250, XM_006234251, XM_008773446, XM_008773447	7	1	6	TSC22 domain family, member 3	X:111884285-111887566:-1	49.75	43.9	54.54	25.9	149.75	72.91	28.3	83.06	62.72	153.58	157.93	79.16	106.538	53.7117	0.504153
Nat8	64570	NM_022635, XM_006236789, XM_006236790	3	0	3	N-acetyltransferase 8	4:117525966-117527443:-1	0.56	1.34	10.16	11.26	8.7	6	0	11.84	3.18	5.88	13.13	8.72	8.94833	4.51333	0.504377
Kbtbd8	ENSRNOG00000013390	ENSRNOT00000017889.7, NM_001109250, XM_006236932	3	1	2	kelch repeat and BTB domain containing 8	4:127164893-127176450:1	0.54	0.87	1.04	0.5	1.63	1.23	0.08	0.76	0.43	0.89	1.99	1.13	1.22833	0.62	0.504749
Pipox	ENSRNOG00000008798	ENSRNOT00000012154.7, NM_001012009, XM_006246958, XM_006246959	4	1	3	pipecolic acid and sarcosine oxidase	10:64952310-64964860:1	51.26	47.6	73.01	117.3	114.8	97.24	23.07	104.67	82.78	149.01	149.04	129.9	126.215	63.7317	0.504945
Pde4a	ENSRNOG00000020828	ENSRNOT00000061100.5, NM_013101	2	1	1	phosphodiesterase 4A	8:22189533-22234036:1	0.44	0.35	0.89	0.94	0.81	1.12	0.56	0.64	0.37	1.09	1.4	1.07	1.07167	0.541667	0.505443
Laptm5	ENSRNOG00000011054	ENSRNOT00000015198.6, ENSRNOT00000083028.1, XM_017593668	3	2	1	lysosomal protein transmembrane 5	5:149047681-149069719:1	6.9	5.6	7.89	15.03	17.1	14.72	8.62	8.76	10.67	21.12	14	13.84	15.9683	8.07333	0.505584
Spata22	ENSRNOG00000037307	ENSRNOT00000056443.5, ENSRNOT00000080446.1, ENSRNOT00000093335.1, NM_001191824, XM_006246762, XM_006246763, XM_017597378	7	3	4	spermatogenesis associated 22	10:59894524-59910769:1	0	0.14	0.29	0.19	1.52	0.99	1.22	1.25	0	1	1.24	0.79	0.955	0.483333	0.506108
Nrm	ENSRNOG00000000818	ENSRNOT00000001085.5, ENSRNOT00000078451.1, ENSRNOT00000089257.1, NM_212508	4	3	1	nurim	20:3397836-3401315:-1	0.48	0.66	1.52	1.58	2.5	3.14	0.6	2.36	1.72	3.09	1.79	2.4	2.41667	1.22333	0.506207
Cabp2	ENSRNOG00000018339	ENSRNOT00000071109.3, XM_006230924, XM_008760190, XM_017590276, XM_574595	5	1	4	calcium binding protein 2	1:219330507-219335046:1	25.45	42	197.43	254.41	230.63	214.5	13.65	207.47	162.94	222.8	201.68	157.81	213.638	108.157	0.506261
MGC108823	ENSRNOG00000019542	ENSRNOT00000050063.3	1	1	0	similar to interferon-inducible GTPase	18:55576239-55584957:1	2.37	1.54	2.62	8.3	4.69	3.44	1.02	3.62	4.3	6.45	5.37	2.29	5.09	2.57833	0.506549
Pdlim3	ENSRNOG00000012658	ENSRNOT00000017054.6, ENSRNOT00000017568.7, ENSRNOT00000085535.1, NM_053650, XM_006253120	5	3	2	PDZ and LIM domain 3	16:49543144-49574321:-1	0.06	0.45	0.78	0.25	0.64	0.88	0.31	0.42	0.56	1.13	1.25	0.94	0.848333	0.43	0.506876
LOC100125364	ENSRNOG00000015597	ENSRNOT00000020889.5, XM_006227969, XM_006227970	3	1	2	hypothetical protein LOC100125364	1:56949731-56952436:1	4.8	5.78	8.87	8.48	14.62	13.08	3.78	8.69	7	17.3	11.75	11.54	12.795	6.48667	0.506969
Ccne1	ENSRNOG00000014786	ENSRNOT00000020014.4, NM_001100821	2	1	1	cyclin E1	1:94485830-94495067:-1	1.39	1.86	2.43	0.66	4.49	3.25	1.32	2.16	1.31	3.78	2.81	5.65	3.44	1.745	0.507267
RT1-CE1	ENSRNOG00000050183	ENSRNOT00000049310.4, ENSRNOT00000061027.5, ENSRNOT00000089657.1	3	3	0	RT1 class I, locus1	20:4638663-4943564:-1	2.67	1.79	2.17	3.24	6.83	4.93	5.25	6.53	5.13	11.63	10.38	9.39	7.73333	3.92333	0.507328
AABR07071891.3	ENSRNOG00000045741	ENSRNOT00000031173.5, ENSRNOT00000071261.2	2	2	0	no description available	1:84639114-84642305:1	0.76	1.02	0	1.04	4.19	0.77	1.49	0	2.37	0	2.38	2.72	1.85	0.94	0.508108
Angptl4	ENSRNOG00000007545	ENSRNOT00000010031.6, NM_199115	2	1	1	angiopoietin-like 4	7:18627814-18634043:-1	11.88	15.12	27.86	57.77	41.38	61.26	9.08	54.6	41.93	43.71	41.74	69.95	52.635	26.745	0.508122
Pglyrp2	ENSRNOG00000042318	ENSRNOT00000074801.3, XM_006241093	2	1	1	peptidoglycan recognition protein 2	7:14426481-14435987:-1	92.98	88.64	140.26	191.17	264.91	253.68	76.88	226.41	173.28	290.2	266.08	302.98	261.503	133.075	0.508885
Hmgb2l1	ENSRNOG00000033321	ENSRNOT00000046874.2	1	1	0	high mobility group box 2-like 1	11:49708407-49709039:-1	7.14	8.86	10.71	9.16	22.95	32.32	24.32	17.99	11.11	26.23	29.16	37.57	26.2317	13.355	0.509117
Smc2	ENSRNOG00000022325	ENSRNOT00000066226.2, NM_001108666, XM_006238165	3	1	2	structural maintenance of chromosomes 2	5:68717629-68763860:1	1.07	1.44	1.53	0.81	2.66	3.57	1.86	1.23	1.03	2.15	2.75	4.08	2.67	1.36	0.509363
Atrn	ENSRNOG00000021240	ENSRNOT00000028847.4, NM_031351	2	1	1	attractin	3:123434409-123567922:1	10.28	11.02	13.32	18.74	24.15	24.81	8.55	18.53	15.23	28.05	30.36	24.92	25.1717	12.8217	0.509369
Lsamp	ENSRNOG00000031852	ENSRNOT00000042024.3, ENSRNOT00000047907.4, NM_017242	3	2	1	limbic system-associated membrane protein	11:58803219-59442321:-1	0.27	0	0.35	0.19	0.81	0.63	0.74	0.35	0.43	0.59	1.11	0.87	0.7	0.356667	0.509524
Upp1	ENSRNOG00000004972	ENSRNOT00000006765.7, NM_001030025, XM_006251483, XM_006251484, XM_006251485, XM_006251487, XM_008770270, XM_017599126	8	1	7	uridine phosphorylase 1	14:89315690-89334056:1	2.26	1.41	3.3	2.39	4.55	3.33	1.54	3.46	3.52	10.18	5.77	4.16	5.06333	2.58167	0.509875
Grcc10/100362005	100362005	XM_006237325	1	0	1	gene rich cluster, C10 gene	4:157264620-157266042:-1	0.81	0.9	1.6	1.65	2.44	2.52	1.05	0.59	1.99	1.93	2.36	2.7	2.26667	1.15667	0.510294
LOC100911713/100911713	100911713	XM_006244638	1	0	1	protein C10-like	9:20279617-20281274:1	0.81	0.9	1.6	1.65	2.44	2.52	1.05	0.59	1.99	1.93	2.36	2.7	2.26667	1.15667	0.510294
Rsad2	ENSRNOG00000007539	ENSRNOT00000010092.7, NM_138881	2	1	1	radical S-adenosyl methionine domain containing 2	6:45655947-45669083:-1	0.59	0.57	1.6	1.67	1.86	1.96	0.57	1.45	0.97	2.38	2.22	1.17	1.87667	0.958333	0.510657
Aspm	ENSRNOG00000012318	ENSRNOT00000016797.6	1	1	0	abnormal spindle microtubule assembly	13:56546021-56591793:1	0.43	0.43	0.62	0.42	1.02	1.3	0.5	0.64	0.47	0.91	1.22	1.18	1.00833	0.515	0.510744
Fam83f	ENSRNOG00000018330	ENSRNOT00000024835.5	1	1	0	family with sequence similarity 83, member F	7:121889157-121918772:1	0.53	0.55	0.28	0.24	0.95	0.54	0.85	0.52	0.82	1.29	2.71	1.22	1.15833	0.591667	0.510791
Pcna	ENSRNOG00000021264	ENSRNOT00000028887.6	1	1	0	proliferating cell nuclear antigen	3:124880698-124884570:-1	17.31	17.86	21.06	20.77	39.3	50.25	24.79	28.51	17.16	40.28	40.72	56.5	41.3033	21.115	0.511218
Gucy1b2	ENSRNOG00000009440	ENSRNOT00000012948.5, ENSRNOT00000081912.1, ENSRNOT00000087678.1, NM_012770, XM_008770738, XM_008770739, XM_008770740, XM_008770741, XM_017599584	9	3	6	guanylate cyclase 1, soluble, beta 2	15:45487769-45540632:-1	3.67	3.84	11.84	15.4	10.16	14.08	1.21	16.52	4.96	11.99	14.61	15.9	13.69	7.00667	0.511809
Igflr1	ENSRNOG00000020957	ENSRNOT00000028442.6, XM_006228787	2	1	1	IGF-like family receptor 1	1:89020347-89022221:1	0.41	0.4	0.74	0.65	1.34	0.32	0.37	0.61	0.41	1.22	1.28	0.93	0.956667	0.49	0.512195
Jph4	ENSRNOG00000025589	ENSRNOT00000033722.4, NM_001003711, XM_008770690	3	1	2	junctophilin 4	15:33768595-33775109:-1	0.41	0.25	0.28	1.02	0.52	0.98	0.05	0.76	0.13	0.41	0.52	0.22	0.611667	0.313333	0.512262
St3gal1	ENSRNOG00000008209	ENSRNOT00000010980.4, ENSRNOT00000093353.1, NM_001013219, XM_006241710	4	2	2	ST3 beta-galactoside alpha-2,3-sialyltransferase 1	7:107898761-107905428:-1	13.2	11.63	27.67	24.36	48.88	31.22	7.05	38.44	34.34	55.53	56.61	41.69	43.0483	22.055	0.512331
AABR07043167.1	ENSRNOG00000039252	ENSRNOT00000060117.1	1	1	0	no description available	19:25062674-25062934:-1	0	0	1.81	0.87	0	2.66	0	0	0	0	0	0	0.588333	0.301667	0.512748
Pter	ENSRNOG00000017328	ENSRNOT00000023446.4, XM_006254290, XM_006254291	3	1	2	phosphotriesterase related	17:80281241-80311583:1	4.43	4.13	3.77	6.26	5.95	7.83	2.12	4.21	4.22	8.66	9.27	6.65	7.43667	3.81333	0.512775
Pon3	ENSRNOG00000009096	ENSRNOT00000012050.4	1	1	0	paraoxonase 3	4:30311982-30338679:-1	56.73	65.25	132.23	201.62	193.44	182.53	54.75	150.67	136.63	202.87	191.43	190.49	193.73	99.3767	0.512965
Odf3b	ENSRNOG00000037060	ENSRNOT00000055805.2, XM_006242237, XM_006242238	3	1	2	outer dense fiber of sperm tails 3B	7:130347945-130350555:-1	4.11	3.81	3.04	11.39	9	6.76	1.61	6.79	7.14	8.8	10.95	4.62	8.58667	4.41667	0.514363
Rdh11	ENSRNOG00000054770	ENSRNOT00000078436.1, ENSRNOT00000085927.1, NM_001012193	3	2	1	retinol dehydrogenase 11	6:102356498-102372618:-1	15.09	14.47	15.84	30.52	29.14	30.9	13.73	17.83	16.96	28.65	33.05	30.33	30.4317	15.6533	0.514376
Mut	688517	XM_001067239	1	0	1	methylmalonyl CoA mutase	9:23323934-23352144:-1	0	0	0	0	1.08	0	6.53	9.65	12.34	17.82	20.41	16.13	9.24	4.75333	0.51443
Mospd2	ENSRNOG00000003350	ENSRNOT00000004494.5, ENSRNOT00000084395.1, XM_006256865, XM_006256866	4	2	2	motile sperm domain containing 2	X:31140978-31182816:1	4.31	3.5	5.52	7.97	10.15	10.11	5.5	3.78	5.52	8.75	8.57	9.13	9.11333	4.68833	0.514448
Abcg3	498327	NM_001128311	1	0	1	ATP-binding cassette, subfamily G (WHITE), member 3	14:5971984-6053039:1	10.05	10.01	16.9	26.25	33.26	30.13	5.8	28.25	19.3	28.44	28.99	28.46	29.255	15.0517	0.514499
Btnl8	ENSRNOG00000029340	ENSRNOT00000041348.5, ENSRNOT00000081234.1, ENSRNOT00000085662.1, XM_017601708	4	3	1	butyrophilin-like 8	20:2845727-2857143:-1	0.4	0.34	0.7	1.59	0.39	0.62	0	0.31	0	0.26	0.41	0.13	0.566667	0.291667	0.514706
RT1-DMb/ENSRNOG00000051002	ENSRNOG00000051002	ENSRNOT00000073474.2, ENSRNOT00000078309.1, ENSRNOT00000086240.1, ENSRNOT00000087520.1, ENSRNOT00000087782.1	5	5	0	RT1 class II, locus DMb	20:5227045-5234290:-1	1.19	1.43	2.23	3.8	4.85	4.25	2.54	3.95	3.86	8.7	4.08	3.84	4.92	2.53333	0.514905
Fabp2	ENSRNOG00000024947	ENSRNOT00000029871.3, NM_013068	2	1	1	fatty acid binding protein 2	2:227080912-227083654:1	3.52	2.06	8.19	2.58	10.37	13.04	0	11.59	6.58	14.52	8.54	12.96	10.335	5.32333	0.515078
Fam198a	316090	XM_236724	1	0	1	family with sequence similarity 198, member A	8:130581072-130614118:1	0.69	0	1.18	2.59	0	0.18	0	0	0	0	0.61	0.25	0.605	0.311667	0.515152
Ldhd	ENSRNOG00000019036	ENSRNOT00000044844.2, ENSRNOT00000079539.1	2	2	0	lactate dehydrogenase D	19:43826993-43848937:-1	10.84	11.79	19.84	23.88	27.43	26.41	5.42	25.84	24.2	39.73	40.41	32.11	31.6617	16.3217	0.515502
Smco4	ENSRNOG00000011162	ENSRNOT00000014827.5, XM_017595722, XM_017595723, XM_017595724, XM_017595725	5	1	4	single-pass membrane protein with coiled-coil domains 4	8:14060394-14079972:1	8.28	8.08	15.83	15.35	19.96	21.95	2.38	24.76	13.25	25.4	28.06	30	23.4533	12.0967	0.515776
Marco	ENSRNOG00000049303	ENSRNOT00000075773.2, NM_001109011	2	1	1	macrophage receptor with collagenous structure	16:85115199-85147683:-1	54.81	22.65	31.87	47.35	91.54	52.49	80.25	50.6	40.86	192.12	95.43	65.56	90.7483	46.84	0.516153
Elovl6/ENSRNOG00000048949	ENSRNOG00000048949	ENSRNOT00000071270.1	1	1	0	ELOVL fatty acid elongase 6	2:234375315-234483149:1	1.2	0.83	6.01	3.82	4.35	5.27	1.34	3.31	0.34	3.03	2.86	5.91	4.20667	2.17167	0.516244
Gulo	ENSRNOG00000016648	ENSRNOT00000022702.6, NM_022220, XM_006252146	3	1	2	gulonolactone (L-) oxidase	15:42671219-42693570:-1	208.88	217.42	395.87	464.19	580.18	584.87	158.44	581.16	306.6	620.61	661.17	707.31	603.055	311.395	0.516363
LOC100360647	ENSRNOG00000046393	ENSRNOT00000048726.3	1	1	0	ubiquitin-like protein fubi and ribosomal protein S30-like	6:86921721-86922122:1	0.51	0.92	0.19	0.51	0.55	0.21	0.34	0.69	0	1.17	2.28	0.41	0.855	0.441667	0.516569
LOC687780	ENSRNOG00000047365	ENSRNOT00000039337.5	1	1	0	similar to Finkel-Biskis-Reilly murine sarcoma virusubiquitously expressed	6:86131242-86131643:1	0.51	0.92	0.19	0.51	0.55	0.21	0.34	0.69	0	1.17	2.28	0.41	0.855	0.441667	0.516569
LOC103690007/103690007	103690007	XM_017593796	1	0	1	5-methylcytosine rRNA methyltransferase NSUN4	5:134362953-134379609:-1	1.57	0	1.29	1.8	0.56	1.77	0	3.08	2.16	5.58	2.29	3.68	2.61333	1.35	0.516582
LOC103689941	ENSRNOG00000049397	ENSRNOT00000010885.7, XM_017593816	2	1	1	type II inositol 1,4,5-trisphosphate 5-phosphatase-like	5:142280816-142331538:1	0.97	1.48	0.88	1.41	2.14	1.83	0.9	2.74	1.43	3.91	3.2	3.76	2.70833	1.4	0.516923
Ppp2r2b	ENSRNOG00000018851	ENSRNOT00000041188.4, ENSRNOT00000079585.1, ENSRNOT00000091634.1	3	3	0	protein phosphatase 2, regulatory subunit B, beta	18:36985714-37245809:-1	0.06	0.3	0.72	1.75	0.61	1.02	0.2	0.4	0.86	0.19	0.5	0.84	0.818333	0.423333	0.517312
Nsd2	ENSRNOG00000038140	ENSRNOT00000021952.6, NM_001191552	2	1	1	nuclear receptor binding SET domain protein 2	14:82138372-82196489:-1	1.03	1.17	1.41	1.61	2.94	3.33	1.65	2.23	2.2	3.44	3.81	3.59	3.12	1.615	0.517628
LOC100912195	ENSRNOG00000033844	ENSRNOT00000048996.3	1	1	0	protein BEX1-like	1:116565790-116567189:-1	1.21	0.6	0.52	2.23	2.59	2.45	1.24	0.9	1.63	1.33	1.38	1.79	1.96167	1.01667	0.518267
LOC100909725	ENSRNOG00000020598	ENSRNOT00000027974.5, ENSRNOT00000089578.1	2	2	0	potassium channel subfamily K member 6-like	1:87166109-87174821:-1	1.55	1.44	1.79	2.23	3.93	3.27	1.34	2.05	2.69	4.12	3.66	3.74	3.49167	1.81	0.518377
Eef1akmt3	ENSRNOG00000047631	ENSRNOT00000074645.1	1	1	0	EEF1A lysine methyltransferase 3	7:70321077-70328148:-1	0.39	0.45	1.47	0.91	0.92	0.45	0	0.71	0.31	0.87	1.53	1.74	1.07	0.555	0.518692
Ttr	ENSRNOG00000016275	ENSRNOT00000022113.4	1	1	0	transthyretin	18:15532963-15540177:-1	4380.76	4547.26	5765.27	8735.02	10256.3	9850.07	5645.7	7649.66	6499.78	12902.6	13539.6	11206.8	11081.7	5748.07	0.518698
Chid1/293628	293628	NM_001047854, XM_006230548, XM_006230549	3	0	3	chitinase domain containing 1	1:214479758-214511560:-1	0.65	0.6	0.9	0	1.52	0.2	0.3	0.6	1.1	1.88	3.44	0.96	1.33333	0.691667	0.51875
Chaf1a	ENSRNOG00000046479	ENSRNOT00000071107.2	1	1	0	chromatin assembly factor 1 subunit A	9:11001129-11027506:-1	1.7	1.22	1.65	1.03	2.65	3.14	1.4	3.08	1	4.05	3.78	4.72	3.22833	1.675	0.518844
Cxcl12	ENSRNOG00000013589	ENSRNOT00000066670.3, NM_001033882, NM_022177	3	1	2	C-X-C motif chemokine ligand 12	4:149261044-149267814:1	94.99	85.64	183.54	270.47	199.1	225.79	24.52	178.38	90.68	192.3	182.68	196.13	211.078	109.625	0.519357
Rbl1	ENSRNOG00000006921	ENSRNOT00000064824.3, NM_001191066	2	1	1	retinoblastoma-like 1 (p107)	3:153263692-153321351:-1	0.44	0.44	0.97	0.53	1.16	1.48	0.66	1.14	0.41	1.74	1.49	1.41	1.30167	0.676667	0.519846
Il1rap	ENSRNOG00000001928	ENSRNOT00000002645.4, ENSRNOT00000043498.6, NM_001167840, NM_012968, XM_006248504	5	2	3	interleukin 1 receptor accessory protein	11:77471710-77593126:-1	8.94	8.8	17.44	18.75	27.85	27.01	15.93	17.61	18.34	36.64	29.59	27.61	27.9083	14.51	0.519916
Tiam2	ENSRNOG00000016728	ENSRNOT00000065386.3, XM_006227902, XM_006227904, XM_008758738, XM_017589890, XM_017589891, XM_017589893	7	1	6	T-cell lymphoma invasion and metastasis 2	1:44400352-44433450:1	0.63	1	1.08	0.86	1.78	1.33	0.51	1.43	0.84	2.18	2.48	1.92	1.75833	0.915	0.520379
Apoc3	ENSRNOG00000047503	ENSRNOT00000074942.2, ENSRNOT00000090985.1	2	2	0	apolipoprotein C3	8:50529318-50531498:-1	6392.94	7214.24	7048.67	12432.8	13161	12925.7	2766.07	9734.54	10469.5	15549	14423.8	15341.1	13972.2	7271	0.520389
Rcan1	ENSRNOG00000001979	ENSRNOT00000002715.6, NM_153724, XM_006248041	3	1	2	regulator of calcineurin 1	11:32539689-32550523:-1	12.24	11.34	74.28	52.67	81.81	36.08	6.08	83.77	20.04	81.34	93.19	53.96	66.5083	34.625	0.520611
Ly96	448830	XM_017593673	1	0	1	lymphocyte antigen 96	5:1972212-1989448:-1	3.2	2.84	7.08	10.53	9.88	12.46	5.6	3.39	5.35	7.71	4.15	7.99	8.78667	4.57667	0.520865
Gja1	ENSRNOG00000000805	ENSRNOT00000001054.4	1	1	0	gap junction protein, alpha 1	20:37876650-37889089:1	4.09	5.4	6.66	7.78	9.96	13.78	2.97	5.75	4.06	9.08	7.81	7.08	9.24833	4.82167	0.521355
Plxna3	ENSRNOG00000060464	ENSRNOT00000083148.1, XM_006229577, XM_008773598, XM_008773599, XM_017602023	5	1	4	plexin A3	X:156363400-156379035:-1	0.22	0.19	0.67	0.87	0.72	0.8	0.24	0.82	0.65	0.97	0.7	1.29	0.891667	0.465	0.521495
Sod3	ENSRNOG00000003869	ENSRNOT00000005155.3, NM_012880, XM_006251030	3	1	2	superoxide dismutase 3, extracellular	14:60958591-60964324:-1	7.31	7.05	16.87	23.27	23.7	21.18	2.68	20.22	19.11	27.59	22.35	22.35	23.4067	12.2067	0.521504
Klhl42	ENSRNOG00000001844	ENSRNOT00000002523.5	1	1	0	kelch-like family, member 42	4:181481147-181502916:1	0.63	0.84	1.12	0.73	1.28	1.52	0.62	0.52	0.85	1.78	1.41	2.06	1.46333	0.763333	0.52164
MGC93861	682010	NM_001044281	1	0	1	hypothetical protein LOC682010	1:261298147-261299506:1	1.93	1.64	2.69	4.21	3.35	4.74	2.21	1.71	2.35	3.32	2.83	5.57	4.00333	2.08833	0.521649
Adora3	ENSRNOG00000050743	ENSRNOT00000050538.6, ENSRNOT00000082943.1, XM_006233067	3	2	1	adenosine A3 receptor	2:208373154-208376804:1	0.38	0.46	0.9	0.92	1.09	0.87	0.48	0.56	0.58	1.54	0.71	1.31	1.07333	0.56	0.521739
Pqlc1	ENSRNOG00000059215	ENSRNOT00000089389.1, XM_006254955, XM_006254956	3	1	2	PQ loop repeat containing 1	18:76770025-76805773:1	31.85	43.13	59.86	91.64	88.81	72.3	26.59	64.76	56.96	108.13	95.47	86	90.3917	47.1917	0.52208
Acp5	ENSRNOG00000046261	ENSRNOT00000075237.2, ENSRNOT00000092200.1, XM_006242692, XM_006242693, XM_006242694, XM_017595487	6	2	4	acid phosphatase 5, tartrate resistant	8:23142745-23148380:-1	10.24	7.73	11.32	18.36	24	21.27	9.23	14.75	18.53	24.57	24.41	24.91	22.92	11.9667	0.522106
Zbp1	ENSRNOG00000006314	ENSRNOT00000008365.5, ENSRNOT00000081036.1	2	2	0	Z-DNA binding protein 1	3:171276062-171286537:-1	0.34	0.46	0.43	0.42	0.66	0.54	0.21	0.47	0.56	1.55	0.91	0.65	0.788333	0.411667	0.522199
Cdc7	ENSRNOG00000002105	ENSRNOT00000068520.1, XM_008769940, XM_017599279, XM_017599280	4	1	3	cell division cycle 7	14:3826659-3846891:-1	0.34	0.25	0.74	0.37	1.1	1.28	0.69	1	0.48	1.19	1.27	1.49	1.11667	0.583333	0.522388
LOC103692716	ENSRNOG00000059714	ENSRNOT00000086310.1	1	1	0	heat shock protein HSP 90-alpha	6:135107271-135112775:-1	51.98	43.19	66.6	95.1	131.36	94.91	55.08	94.17	38.89	126.09	102.8	119.53	111.632	58.3183	0.522417
Sgk2	ENSRNOG00000033573	ENSRNOT00000041688.5, NM_134463	2	1	1	serum/glucocorticoid regulated kinase 2	3:159361313-159385843:1	5.01	0.97	5.23	11.65	8.43	3.83	0.93	12.37	3.14	10.66	12.92	5.43	8.82	4.60833	0.522487
Tmem86b	ENSRNOG00000038607	ENSRNOT00000041527.3, ENSRNOT00000090065.1, XM_017589746	3	2	1	transmembrane protein 86B	1:72785151-72807768:1	111.2	125.81	158.69	228.25	222.94	255.47	29.94	185.52	108.44	202.77	241.02	226.74	229.532	119.933	0.522513
LOC102555038	102555038	XM_006248803	1	0	1	EVI5-like protein-like	12:3807428-3809078:1	0.63	0.86	1.25	2.12	1.13	1.9	0.6	1.87	0	1.51	2.22	1.08	1.66	0.868333	0.523092
Zscan12	ENSRNOG00000052959	ENSRNOT00000086879.1, XM_002728485	2	1	1	zinc finger and SCAN domain containing 12	17:45279171-45285069:-1	4.41	3.35	4.87	6.59	8.39	7.16	2.8	7.07	3.67	9.16	10.09	8.61	8.33333	4.36167	0.5234
Krt20	ENSRNOG00000027139	ENSRNOT00000034889.5, ENSRNOT00000077397.1, ENSRNOT00000091152.1, NM_173128	4	3	1	keratin 20	10:87342514-87351045:-1	2.15	2.74	3.54	7.86	5.58	5.68	1.81	4.75	5.89	5.64	8.94	6.19	6.64833	3.48	0.523439
Lpar6	ENSRNOG00000015577	ENSRNOT00000021430.3	1	1	0	lysophosphatidic acid receptor 6	15:55126953-55128761:1	8.32	6.33	19	17.12	17.61	20.7	3.22	9.27	5.96	13.75	15.34	14.98	16.5833	8.68333	0.523618
Gck	ENSRNOG00000061527	ENSRNOT00000080147.1, ENSRNOT00000086343.1, ENSRNOT00000086474.1, NM_012565, XM_006251179	5	3	2	glucokinase	14:86149151-86191589:-1	0.18	0	1.32	22.83	25.2	1.71	0.05	7.15	48.12	27.93	19.65	11.17	18.0817	9.47	0.523735
Helz2	ENSRNOG00000013267	ENSRNOT00000017787.5, NM_001305276, XM_008762606, XM_008762607	4	1	3	helicase with zinc finger 2, transcriptional coactivator	3:176732009-176744382:-1	2.16	2.46	3.09	6.03	5.39	3.56	1.77	4.42	3.95	6.23	8.22	4.65	5.68	2.975	0.523768
NEWGENE_621351/ENSRNOG00000052925	ENSRNOG00000052925	ENSRNOT00000087619.1, ENSRNOT00000089564.1	2	2	0	collagen, type I, alpha 2	4:29529854-29564768:1	1.76	5.49	7.8	6.45	3.8	6.07	2.52	7.45	6.7	16.59	7.13	20.51	10.0917	5.28667	0.523865
Tuba1b	ENSRNOG00000053468	ENSRNOT00000081355.1, NM_001044270	2	1	1	tubulin, alpha 1B	7:140614746-140617721:-1	64.58	75.46	124.22	101.12	165.4	192.52	50.15	158.33	97.19	196.38	202.58	229.85	181.308	94.9883	0.523905
Gem	ENSRNOG00000015160	ENSRNOT00000020826.5, NM_001106637	2	1	1	GTP binding protein overexpressed in skeletal muscle	5:25339479-25353661:1	0.84	1.59	1.14	0.98	1.47	2.14	0.92	2.22	1.5	1.61	7.27	2.2	2.61167	1.36833	0.523931
LOC102554398	102554398	XM_006235971	1	0	1	uncharacterized LOC102554398	4:6556225-6559938:-1	1.55	2.01	3.48	3.62	4.77	4.72	1.58	2.57	2.6	5.62	4.18	3.4	4.385	2.29833	0.524135
Lfng	ENSRNOG00000001250	ENSRNOT00000001682.6, NM_133393, XM_017598250	3	1	2	LFNG O-fucosylpeptide 3-beta-N-acetylglucosaminyltransferase	12:16118192-16126211:-1	1.9	1.37	1.51	2.33	3.27	2.29	1.45	2.14	2.38	4.4	4.49	3.71	3.415	1.79167	0.524646
LOC100911887	100911887	XM_017592296	1	0	1	zinc finger protein 569-like	3:167352734-167380003:1	0.6	0.57	0.59	1.7	1.21	1.44	0.22	1.24	0.29	0.73	1.13	0.48	1.115	0.585	0.524664
LOC690000	ENSRNOG00000014966	ENSRNOT00000020079.7	1	1	0	similar to CG3740-PA	1:94579080-94587219:1	9.48	7.29	14.28	17.18	24.07	19.72	4.72	18.48	11.46	26.24	20.41	17.55	20.8617	10.9517	0.524966
Kctd15	ENSRNOG00000021137	ENSRNOT00000028698.6, ENSRNOT00000078598.1, XM_006228859, XM_006228860, XM_008759178	5	2	3	potassium channel tetramerization domain containing 15	1:90506702-90521232:-1	0.15	0.38	0.24	0.16	0.69	0.54	0.14	0.78	0.6	0.59	1.79	0.59	0.726667	0.381667	0.525229
Hadh	ENSRNOG00000010697	ENSRNOT00000014658.2, NM_057186	2	1	1	hydroxyacyl-CoA dehydrogenase	2:236353445-236395067:-1	170.06	207.54	239.3	335.51	384.49	373.54	90.88	291.81	263.71	463.08	450.71	397.89	400.87	210.55	0.525233
Sigmar1	ENSRNOG00000014604	ENSRNOT00000019795.4, NM_030996	2	1	1	sigma non-opioid intracellular receptor 1	5:58121826-58124604:-1	90.93	58.82	51.24	151.74	149.26	125.16	37.25	146.37	78.73	140.67	180.22	134.54	146.932	77.2233	0.525573
Pold1	ENSRNOG00000019681	ENSRNOT00000026797.4, NM_021662, XM_006229142, XM_006229143	4	1	3	polymerase (DNA) delta 1, catalytic subunit	1:100538098-100549064:-1	1.07	1.33	2.6	1.34	3.55	3.72	1.75	2.49	1.48	3.48	2.92	5.38	3.39833	1.78667	0.525748
Mcm10	ENSRNOG00000017981	ENSRNOT00000024178.6, NM_001107366	2	1	1	minichromosome maintenance 10 replication initiation factor	17:77224218-77245486:1	3.6	4.62	4.45	1.25	5.55	7.38	1.87	4.56	2.23	6.97	9.36	10.04	6.75833	3.555	0.526017
Cyba	ENSRNOG00000013014	ENSRNOT00000017564.6, NM_024160	2	1	1	cytochrome b-245 alpha chain	19:55249634-55257824:-1	10.45	5.91	14.65	25.54	26.11	20.45	12.63	22.87	23.84	45.89	30.06	23.58	28.605	15.0583	0.526423
Map9	ENSRNOG00000012982	ENSRNOT00000017448.6, NM_001135716, XM_006232516	3	1	2	microtubule-associated protein 9	2:181331447-181363210:1	0.51	0.56	0.8	0.93	1.3	0.94	0.45	0.76	0.66	1.37	1.31	1.25	1.18333	0.623333	0.526761
Ears2l1	685245	XM_008760356	1	0	1	glutamyl-tRNA synthetase 2-like 1	1:253296528-253303851:-1	2.1	1.84	2.34	4.08	4.96	4.74	1.92	3.48	3.92	4.82	4.15	6.85	4.93333	2.6	0.527027
Pklr	ENSRNOG00000020420	ENSRNOT00000027700.6, ENSRNOT00000065791.2, NM_012624, XM_017590631	4	2	2	pyruvate kinase, liver and RBC	2:188449661-188458034:1	13.81	22.79	84.56	45.8	73.59	78.15	20.33	68.54	41.79	101.3	111.25	67.54	79.605	41.97	0.527228
LOC360919	ENSRNOG00000039504	ENSRNOT00000060548.3, XM_006250759, XM_006250760, XM_006250761	4	1	3	similar to alpha-fetoprotein	14:19029676-19072731:-1	19.35	18.01	22.4	40.53	49.97	37.79	17.17	40.13	32.93	48.84	52.65	54.61	47.3983	24.9983	0.52741
Rtn4	ENSRNOG00000004621	ENSRNOT00000006443.7, ENSRNOT00000006957.6, ENSRNOT00000041638.6, ENSRNOT00000042965.3, NM_031831, XM_006251605, XM_017599393	7	4	3	reticulon 4	14:114151915-114174459:1	9.25	10.34	15.16	16.98	23.7	24.96	9.32	13.74	11.92	28.61	16.49	21.39	22.0217	11.6217	0.527738
Slamf8	ENSRNOG00000008736	ENSRNOT00000011869.6, NM_001105973, XM_006250284	3	1	2	SLAM family member 8	13:90968274-90977343:-1	0.59	0.66	1.06	1.09	1.48	1.38	0.64	0.9	0.89	2.7	1.41	0.92	1.49667	0.79	0.52784
P2ry12	ENSRNOG00000013902	ENSRNOT00000018600.4, NM_022800	2	1	1	purinergic receptor P2Y12	2:149441598-149444548:-1	0.92	0.12	0.49	1.29	0.87	1.42	0.69	0.54	0.27	0.6	0.8	0.76	0.956667	0.505	0.527875
Cat	ENSRNOG00000008364	ENSRNOT00000011230.5	1	1	0	catalase	3:93379874-93412058:-1	274.43	358.69	592.13	874.48	794.47	678.98	208.97	507.53	539.03	763.51	830	756.68	783.02	413.463	0.528037
Klrk1	ENSRNOG00000061739	ENSRNOT00000088151.1, ENSRNOT00000091890.1, XM_006237074, XM_006237075, XM_006237076, XM_006237077	6	2	4	killer cell lectin like receptor K1	4:163393217-163403653:-1	0.82	1.57	1.42	2.13	2.14	2.02	0.52	1.67	1.24	3	2.3	2.12	2.285	1.20667	0.528082
Abi3	ENSRNOG00000005575	ENSRNOT00000007897.3, XM_008768045, XM_008768046	3	1	2	ABI family, member 3	10:83644088-83655066:-1	5.72	4.17	5	7.68	11.36	8.85	4.12	8	7.04	13.29	14.05	9.24	10.745	5.675	0.528153
Eln	ENSRNOG00000001469	ENSRNOT00000032780.7, ENSRNOT00000040069.6	2	2	0	elastin	12:24978483-25021863:1	12.68	26.98	37.5	43.11	40.04	67.07	15.67	35.47	27.54	39.7	44.72	60.18	49.1367	25.9733	0.528594
Tubb5	ENSRNOG00000061216	ENSRNOT00000079854.1, ENSRNOT00000084917.1	2	2	0	tubulin, beta 5 class I	20:3422461-3426371:1	30.58	37.94	65.85	52.61	89.21	99.63	24.76	84.81	55.14	96.37	107.11	120.65	94.2633	49.8467	0.528802
LOC100912537	ENSRNOG00000047112	ENSRNOT00000074429.1	1	1	0	tectonic-3-like	1:259097455-259106948:-1	0.34	0.53	0.8	1.19	0.94	0.66	0.64	0.39	0.46	0.97	1.42	0.79	0.995	0.526667	0.529313
Tctn3	ENSRNOG00000060994	ENSRNOT00000088065.1	1	1	0	tectonic family member 3	1:259682249-259691742:-1	0.34	0.53	0.8	1.19	0.94	0.66	0.64	0.39	0.46	0.97	1.42	0.79	0.995	0.526667	0.529313
Lyl1	ENSRNOG00000002950	ENSRNOT00000003980.3	1	1	0	LYL1, basic helix-loop-helix family member	19:25815207-25818074:1	1.18	0.91	1.3	1.1	1.64	1.49	0.63	0.85	0.92	2.25	2.18	2.27	1.82167	0.965	0.529735
Dzip1	ENSRNOG00000010311	ENSRNOT00000038596.6, ENSRNOT00000093327.1, ENSRNOT00000093385.1, XM_006252465, XM_006252466, XM_008770948, XM_008770949	7	3	4	DAZ interacting zinc finger protein 1	15:104117618-104168506:-1	0.35	0.54	0.78	0.82	1.2	1.75	0.44	0.83	1.24	1.49	1.46	1.17	1.315	0.696667	0.529785
Bmyc	ENSRNOG00000042556	ENSRNOT00000064358.1	1	1	0	brain expressed myelocytomatosis oncogene	3:2916662-2917421:1	3.21	4.89	4.41	4.85	9.06	6.97	1.75	5.07	4.54	6.72	10.99	6.46	7.50833	3.97833	0.529856
Ac1576	ENSRNOG00000058372	ENSRNOT00000078646.1	1	1	0	uncharacterized LOC102552783	10:71342035-71358190:-1	2.62	3.37	3.11	3.77	5.48	5.99	1.81	3.8	3.08	5.31	6.8	6.21	5.59333	2.965	0.530095
C6	ENSRNOG00000024115	ENSRNOT00000033112.4, NM_176074, XM_008760747, XM_008760749, XM_008760750	5	1	4	complement component 6	2:54466282-54533795:1	15.58	17.11	26.06	39.17	45.89	35.3	12.39	41.56	19.32	48.17	38.94	41.36	41.4717	22.0033	0.530563
Irf5	ENSRNOG00000007437	ENSRNOT00000010001.6, ENSRNOT00000085483.1, XM_006236180, XM_006236183, XM_006236184, XM_006236185, XM_008762765	7	2	5	interferon regulatory factor 5	4:56808641-56816271:1	1.45	1.27	1.86	2.84	2.17	2.3	1.91	1.16	1.33	4.09	2.89	2.63	2.82	1.49667	0.530733
Tacc3	ENSRNOG00000017259	ENSRNOT00000032972.4, NM_001004424, XM_006251329, XM_006251330, XM_017599317	5	1	4	transforming, acidic coiled-coil containing protein 3	14:82337002-82350069:-1	5.14	5.83	5.85	4.74	9.77	14.02	7.01	6.95	8.23	12.47	15.02	17.48	12.25	6.50167	0.530748
Pla2g2d	ENSRNOG00000016826	ENSRNOT00000022579.5	1	1	0	phospholipase A2, group IID	5:157222636-157228791:1	1.45	0.74	1.36	1.28	3.52	2.32	2.03	2.5	2.14	5.61	3.83	2.69	3.20833	1.70333	0.530909
Sms	ENSRNOG00000007688	ENSRNOT00000010135.6, NM_001033899	2	1	1	spermine synthase	X:40363646-40415110:1	1.54	0.81	2.23	2.04	3.05	3.93	0.93	2.08	1.54	2.88	1.73	3.55	2.86333	1.52167	0.531432
Prss36	ENSRNOG00000033343	ENSRNOT00000026587.5, ENSRNOT00000090368.1, XM_008759913, XM_017589542, XM_017589543	5	2	3	protease, serine, 36	1:199379374-199395363:-1	0.83	0.73	1.85	2.12	3.02	1.97	0.72	2.94	1.45	2.77	3.51	2.64	2.67167	1.42	0.531503
Timd2	ENSRNOG00000021345	ENSRNOT00000059468.3, NM_001013855, XM_006246168, XM_008767669, XM_017597072	5	1	4	T-cell immunoglobulin and mucin domain containing 2	10:31755603-31778014:-1	56.7	71.04	106.11	140.25	151.37	133.1	24.12	134.24	124.66	182.51	195.1	169.83	162.027	86.145	0.531672
LOC102550851	102550851	XM_017589905	1	0	1	zinc finger protein 420-like	1:61434165-61456654:1	2.73	3.37	10.08	9.33	8.54	9.25	1.66	4.29	1.88	4.25	5.92	7.86	7.525	4.00167	0.531783
Stmnd1	498719	XM_008771561	1	0	1	stathmin domain containing 1	17:18795260-18797861:-1	0.34	0.37	1.09	0	1.04	1.19	0	0	0.87	1.1	1.69	0	0.836667	0.445	0.531873
Ccnd1	ENSRNOG00000020918	ENSRNOT00000028411.3, ENSRNOT00000088588.1, XM_008760168	3	2	1	cyclin D1	1:218090750-218100272:-1	3.52	4.3	28.27	7.93	16.47	21.87	2.03	14.49	4.02	20.61	18.05	21.54	17.745	9.43833	0.531887
Banp	ENSRNOG00000019140	ENSRNOT00000025894.5, NM_001106191, XM_006255752, XM_006255753, XM_006255754, XM_006255756, XM_006255757, XM_008772601, XM_017601240, XM_017601241, XM_017601242, XM_017601243, XM_017601244	13	1	12	Btg3 associated nuclear protein	19:54766701-54843794:1	2.16	1.66	2.98	3.3	4.75	4.29	2.18	3.19	3.75	6.74	5.29	5.53	4.98333	2.65333	0.532441
LOC103694863	ENSRNOG00000055765	ENSRNOT00000088205.1, XM_008773808, XM_008773809	3	1	2	ras-like protein family member 10B	KL568414.1:20588-32697:1	1.21	1.92	6.49	6.97	7.57	6.79	0.27	8.7	1.48	4.93	6.13	5.3	6.28167	3.345	0.532502
Glyat	ENSRNOG00000012142	ENSRNOT00000016454.5, ENSRNOT00000087526.1, NM_001009648, XM_006231121, XM_006231122, XM_006231123, XM_008760257, XM_017589028	8	2	6	glycine-N-acyltransferase	1:229066541-229080212:1	69.18	89.43	161.35	289.95	209.69	193.18	21.11	120.06	233.83	189.81	217.44	204.8	217.478	115.827	0.532589
Slc29a1	ENSRNOG00000019752	ENSRNOT00000026831.5, XM_006244560, XM_006244561, XM_006244562, XM_006244563, XM_017596619	6	1	5	solute carrier family 29 (equilibrative nucleoside transporter), member 1	9:17789946-17799008:1	7.04	4.92	5.16	10.59	14.74	10.81	9.09	9.35	5.79	13.3	17.65	10.53	12.9367	6.89167	0.532724
Cdc42ep5	ENSRNOG00000018616	ENSRNOT00000025110.7	1	1	0	CDC42 effector protein 5	1:73719005-73719529:1	2.31	2.62	4.4	5.71	5.44	3.38	0.48	4.81	2.53	5.15	9.04	3.47	5.365	2.85833	0.532774
Oxld1	ENSRNOG00000047517	ENSRNOT00000075206.2	1	1	0	oxidoreductase-like domain containing 1	10:109628772-109630005:-1	5.18	3.47	8.12	11.47	10.97	9.22	4.04	10.28	8.12	20.3	11.59	9.91	12.2433	6.535	0.53376
Gldc	ENSRNOG00000011599	ENSRNOT00000067612.2, ENSRNOT00000089073.1, XM_006231211	3	2	1	glycine decarboxylase	1:248310183-248377122:-1	38.1	46.12	58.25	99.11	78.32	128.55	23.33	124.12	51.9	89.72	108.16	136.54	106.733	56.97	0.53376
Ppid	ENSRNOG00000027408	ENSRNOT00000037890.4	1	1	0	peptidylprolyl isomerase D	2:178354890-178366685:1	8.16	9.65	20.72	21.94	28.98	26.38	8.21	26.7	13.25	32.6	22.41	30.02	27.055	14.4483	0.534036
Clip2	ENSRNOG00000021611	ENSRNOT00000033200.4, ENSRNOT00000091328.1, NM_021997, XM_006249136	4	2	2	CAP-GLY domain containing linker protein 2	12:25173135-25236935:1	0.61	0.47	1.01	1.27	1.47	1.52	0.74	1.5	0.99	2.47	1.82	1.41	1.66	0.886667	0.534137
LOC500124	ENSRNOG00000010594	ENSRNOT00000014331.4	1	1	0	similar to RIKEN cDNA 4921507P07	4:80342706-80367606:-1	0.77	1.07	0.82	1.94	1.29	0.69	1.02	0.72	0.5	1.44	2.32	1.49	1.52833	0.816667	0.534351
Fam185a	499979	NM_001128188	1	0	1	family with sequence similarity 185, member A	4:10213679-10269999:-1	4.08	2.69	4.17	5.93	5.88	6.78	3.13	8.36	1.88	9.03	8.51	9.32	7.575	4.05167	0.534873
RGD1562378/500351	500351	XM_008763448	1	0	1	histone H4 variant H4-v.1	4:170762862-170763962:-1	1.12	0.2	1.75	2.59	1.99	3.91	0	2.3	0.98	1.24	0.48	1.66	1.97833	1.05833	0.534962
Slc25a1	ENSRNOG00000038001	ENSRNOT00000000306.5, NM_017307	2	1	1	solute carrier family 25 member 1	11:87204248-87207265:1	36.52	37.59	44.59	82.24	72.28	65.99	34.87	45.48	41.85	69.28	87.23	73.28	75.05	40.15	0.534977
AABR07063279.1	ENSRNOG00000051056	ENSRNOT00000076105.1	1	1	0	no description available	6:26387877-26389518:1	4.23	2.58	2.5	8.28	7.62	6.51	1.14	6.87	7.76	7.36	8.36	8.74	7.81167	4.18	0.535097
Muc1	ENSRNOG00000020539	ENSRNOT00000027850.7	1	1	0	mucin 1, cell surface associated	2:188543137-188547874:1	0.32	0.16	0.86	0.92	0.71	0.99	0.17	0.92	0.68	1.11	1.01	1.07	0.968333	0.518333	0.535284
Otulinl	ENSRNOG00000012109	ENSRNOT00000067638.3, NM_001037648	2	1	1	OTU deubiquitinase with linear linkage specificity like	2:80383642-80408672:-1	2.04	1.71	1.63	3.29	4.04	3.28	2.47	3.1	1.49	4.9	3.47	4.26	3.87333	2.07333	0.535284
Prkd3	ENSRNOG00000005289	ENSRNOT00000007492.7, ENSRNOT00000084528.1, NM_001024263, XM_006239629, XM_006239631, XM_008764421	6	2	4	protein kinase D3	6:1547742-1591441:-1	18.28	21.97	48.79	53.31	38.15	60.02	9.35	41.5	19.12	41.6	39.68	64.1	49.4767	26.5017	0.53564
Abhd14a	ENSRNOG00000011936	ENSRNOT00000016056.6, ENSRNOT00000077514.1, ENSRNOT00000079470.1, XM_006243717, XM_006243720, XM_008766494, XM_008766495, XM_008766496, XM_008766498, XM_008766499	10	3	7	abhydrolase domain containing 14A	8:115141580-115149419:-1	6.06	5.61	8.85	9.43	11.64	11.4	3.43	7.36	8.34	14.09	15.57	11.82	12.325	6.60833	0.536173
Pgd	100360180	NM_001305435, XM_017593108	2	0	2	phosphogluconate dehydrogenase	5:165966128-165981737:-1	33.14	30.1	35.11	66.88	47.18	50.28	33.22	32.59	20.81	54.58	69.72	56.3	57.49	30.8283	0.536238
St3gal6	ENSRNOG00000001653	ENSRNOT00000002255.5	1	1	0	ST3 beta-galactoside alpha-2,3-sialyltransferase 6	11:44192940-44237100:1	15.97	18.99	27.18	51.25	39.36	42.31	6.31	26.08	27.46	33.45	32.59	28.5	37.91	20.3317	0.536314
Lyn	ENSRNOG00000008180	ENSRNOT00000011130.5, NM_001111098, XM_006237834	3	1	2	LYN proto-oncogene, Src family tyrosine kinase	5:16582849-16642101:1	8.03	6.56	10.06	12.52	13.17	14.71	6.92	11	9.19	21.5	20.02	14.59	16.085	8.62667	0.536317
Rad51c	ENSRNOG00000006661	ENSRNOT00000008846.5, NM_001129777, XM_006247106	3	1	2	RAD51 paralog C	10:74697713-74723947:-1	0.55	0.85	1.07	1.52	1.22	1.79	0.89	0.54	1.02	1.18	2.17	1.29	1.52833	0.82	0.536532
Fen1	ENSRNOG00000020531	ENSRNOT00000027842.3, NM_053430, XM_006231072, XM_006231073, XM_006231074, XM_008760245, XM_008760246	7	1	6	flap structure-specific endonuclease 1	1:226251518-226255886:-1	2.18	2.36	5.26	1.96	6.2	6.76	3.36	4.27	3.92	8.14	7.05	9.68	6.63167	3.55833	0.536567
LOC103694886	103694886	XM_008773858	1	0	1	complement component C7-like	KL568431.1:26547-45111:-1	0.59	1.49	0.61	1.96	2.47	1.92	1.35	0	3.36	2.3	3.35	1.79	2.29833	1.23333	0.536621
Chad	ENSRNOG00000003304	ENSRNOT00000004435.4, NM_019164, XM_006247186	3	1	2	chondroadherin	10:82292375-82296146:1	0.6	0.56	0.32	1.01	0.9	0.47	0.77	0.48	0.85	1.56	2.25	0.48	1.11167	0.596667	0.536732
Jrkl	ENSRNOG00000047133	ENSRNOT00000072420.2	1	1	0	JRK-like	8:11884903-11887799:-1	1.43	1.29	1.72	2.38	2.68	3.04	1.39	1.48	0.9	2.49	1.69	3.01	2.54833	1.36833	0.536952
Slco1a6	ENSRNOG00000030894	ENSRNOT00000048367.2, XM_006237650, XM_017592920, XM_017592921, XM_017592922, XM_017592923, XM_017592924, XM_017592925, XM_017592926, XM_017592927	10	1	9	solute carrier organic anion transporter family, member 1a6	4:176347128-176381499:-1	1.05	1.09	2.21	1.43	2.95	3.18	0.21	1	0.63	1.74	0.9	1.31	1.91833	1.03167	0.537793
Sall1	ENSRNOG00000013907	ENSRNOT00000018629.7, NM_001107415, XM_006255260	3	1	2	spalt-like transcription factor 1	19:23389438-23405025:1	10.56	8.96	17.62	22.25	30.51	23.94	5.67	19.91	16.51	30.3	21.71	18.6	24.5517	13.205	0.537845
Lgals2	ENSRNOG00000008539	ENSRNOT00000011750.4	1	1	0	galectin 2	7:120071124-120077612:-1	10.38	6.8	23.24	31.34	21.86	25.09	1.64	38.05	13.82	28.92	30.56	36.76	29.0883	15.655	0.538188
Ahsa2	ENSRNOG00000052142	ENSRNOT00000084642.1, NM_001107241, XM_006251539, XM_006251541, XM_006251542, XM_017599247, XM_017599248	7	1	6	AHA1, activator of heat shock protein ATPase 2	14:108264639-108268370:-1	14.3	15.74	20.09	20.33	38.06	26.92	22.98	14.56	16.29	46.37	24.51	36.84	32.1717	17.3267	0.538569
Aspa	ENSRNOG00000019659	ENSRNOT00000049311.4, ENSRNOT00000084432.2, ENSRNOT00000093230.1, ENSRNOT00000093482.1, ENSRNOT00000093495.1, ENSRNOT00000093579.1, NM_024399, XM_017597543	8	6	2	aspartoacylase	10:59867778-59888198:-1	3.21	3.19	2.69	5.96	4.6	4.38	0.38	4.14	1.61	2.62	5.11	5.59	4.71	2.53667	0.53857
Ucp2	ENSRNOG00000017854	ENSRNOT00000024156.5, NM_019354	2	1	1	uncoupling protein 2	1:165506375-165512744:1	13.64	10.55	18.79	21.4	29.15	29.17	8.25	27.41	22.84	44.37	36.59	27.63	31.385	16.9133	0.538899
Chek2	ENSRNOG00000037509	ENSRNOT00000056800.1, ENSRNOT00000085591.1, XM_008769308	3	2	1	checkpoint kinase 2	12:51851374-51878090:-1	1.16	1.84	2.59	2.22	4.36	3.49	2.12	1.86	1.33	3.72	3.3	3.13	3.37	1.81667	0.53907
Xrcc6	ENSRNOG00000006392	ENSRNOT00000008819.7, ENSRNOT00000066849.1, NM_139080, XM_008765671	4	2	2	X-ray repair cross complementing 6	7:123259892-123280613:1	7.31	6.09	10.82	15.28	14.42	12.95	5.12	12.39	8.96	15.53	18.61	17.22	15.6683	8.44833	0.539198
Itga1	ENSRNOG00000053550	ENSRNOT00000086114.1, NM_030994	2	1	1	integrin subunit alpha 1	2:47127403-47281387:-1	0.75	1.16	0.91	1.14	1.37	2.02	1.06	1.02	0.52	1.99	1.7	1.83	1.675	0.903333	0.539303
Pex26	ENSRNOG00000049982	ENSRNOT00000073303.2, NM_001106618, XM_006237235	3	1	2	peroxisomal biogenesis factor 26	4:153748343-153760446:1	2.8	3.46	4.9	6.18	6.72	5.41	1.84	4.87	3.7	7.86	7.17	6.65	6.665	3.595	0.539385
LOC102553014	102553014	XM_008760957, XM_008760958, XM_008760960, XM_008760961, XM_008760962, XM_017591243, XM_017591244	7	0	7	uncharacterized LOC102553014	2:122612632-122636932:-1	1.49	3.01	0.61	0	2.65	2.7	1.09	1.48	3.1	4.86	3.83	5.94	3.33	1.79667	0.53954
AC135294.1	ENSRNOG00000053696	ENSRNOT00000079637.1	1	1	0	no description available	3:101047207-101047341:-1	5.7	2.2	0	0	3.46	2.62	0	0	0	3.98	0	4.58	2.44	1.31667	0.539617
Fam179b	314169	XM_006240139, XM_008764689, XM_234236	3	0	3	family with sequence similarity 179, member B	6:86713589-86780134:1	0	1.21	0.62	0.17	0.7	0.22	0.07	0	0	1.01	1.17	0.25	0.586667	0.316667	0.539773
Trim30	499223	XM_006229917	1	0	1	tripartite motif-containing 30	1:169521655-169540238:-1	0.75	0.4	1.11	0.4	1.68	1.26	0.8	0.51	0.29	1.93	1.09	0.79	1.19167	0.643333	0.53986
Hist1h2ao/ENSRNOG00000050933	ENSRNOG00000050933	ENSRNOT00000072286.1	1	1	0	histone cluster 1, H2ao	17:43821225-43821536:-1	0	0	1.4	0.82	3.51	1.49	1.22	4.75	0	1.45	3.77	2.6	2.27333	1.22833	0.540323
Lnp1	ENSRNOG00000039649	ENSRNOT00000060802.4, ENSRNOT00000066008.4, ENSRNOT00000071932.3, XM_006248217	4	3	1	leukemia NUP98 fusion partner 1	11:45888088-45905102:1	0.43	0.63	0.5	1.14	0.66	1.15	0.57	0.49	0.37	0.95	0.37	1.26	0.921667	0.498333	0.540687
AABR07035428.3	ENSRNOG00000059768	ENSRNOT00000080997.1	1	1	0	no description available	12:14183225-14183431:1	0	0	0	0	0	0	1.27	0	1.12	0.98	3.44	0	0.736667	0.398333	0.540724
Tppp	ENSRNOG00000028261	ENSRNOT00000039166.6, ENSRNOT00000081225.1, XM_006227793, XM_006227794	4	2	2	tubulin polymerization promoting protein	1:31870899-31890778:-1	0.47	0.86	1.03	1.41	1.84	1.9	0.74	1.29	1.81	1.91	1.93	2.47	1.91	1.03333	0.541012
Tnfaip8l3	ENSRNOG00000024230	ENSRNOT00000038830.5	1	1	0	TNF alpha induced protein 8 like 3	8:58602127-58647933:-1	0.58	0.43	0.76	0.8	1.24	0.8	0.59	0.36	0.31	1.13	0.84	0.79	0.933333	0.505	0.541071
Pim2	ENSRNOG00000008177	ENSRNOT00000011207.7, NM_001172103	2	1	1	Pim-2 proto-oncogene, serine/threonine kinase	X:15462621-15467890:-1	2.04	1.79	1.33	2.34	3.34	2.51	0.99	2.64	2.12	4.77	3.17	4.03	3.36	1.81833	0.541171
Man1a1	ENSRNOG00000000800	ENSRNOT00000057422.2, ENSRNOT00000085465.1, ENSRNOT00000087342.1, XM_006256497	4	3	1	mannosidase, alpha, class 1A, member 1	20:35258951-35449280:-1	14.39	17.9	27.93	38.09	43.59	46.31	20.78	28.91	23	38.31	44.34	34.93	40.9283	22.1517	0.541231
Pola2	ENSRNOG00000020906	ENSRNOT00000028406.4, ENSRNOT00000084800.1, NM_053480	3	2	1	DNA polymerase alpha 2, accessory subunit	1:221297417-221321459:-1	1.54	1.65	3.11	2.26	2.15	3.61	0.38	2.47	1.18	3.8	3.29	3.97	3.18	1.72167	0.541405
Atp2b2	ENSRNOG00000030269	ENSRNOT00000043476.5, ENSRNOT00000067931.3, NM_012508	3	2	1	ATPase plasma membrane Ca2+ transporting 2	4:145704779-145948997:-1	2.02	2.5	1.84	5.13	3.51	4.51	0.95	4.44	2.29	2.73	5.54	4.51	4.32167	2.34	0.541458
Fam213a	290529	XM_006252573	1	0	1	family with sequence similarity 213, member A	16:3817709-3821270:1	0	1.3	0	0	0	0	0	0	0	0	2.4	0	0.4	0.216667	0.541667
Cchcr1	ENSRNOG00000050233	ENSRNOT00000074049.2, ENSRNOT00000081015.1, ENSRNOT00000084918.1, ENSRNOT00000089790.1, NM_001002822	5	4	1	coiled-coil alpha-helical rod protein 1	20:3730968-3745721:-1	2.72	2.72	3.38	3.66	4.77	5.54	2.32	4.08	3.69	6.86	6.08	8	5.81833	3.15167	0.541679
Ttf2	ENSRNOG00000057761	ENSRNOT00000084516.1, ENSRNOT00000090115.1, NM_001106454	3	2	1	transcription termination factor 2	2:203317673-203350752:-1	0.56	0.75	1.23	1.51	1.76	2.09	0.64	1.66	1.56	1.92	2.41	2.12	1.96833	1.06667	0.541914
Mpeg1	64552	NM_001305460, NM_022617, XM_008760261	3	0	3	macrophage expressed 1	1:228724900-228729054:1	4.17	3.8	8.76	9.9	12.88	11.62	5.12	13.54	14.19	25.91	17.51	13.64	15.2433	8.26333	0.542095
Rgs10	ENSRNOG00000042592	ENSRNOT00000027375.5, NM_019337, XM_006230325, XM_006230326	4	1	3	regulator of G-protein signaling 10	1:199782416-199823440:-1	1.78	1.47	1.8	3.42	3.01	4.83	1.92	2.61	3.73	6.96	3.36	2.97	4.09167	2.21833	0.542159
Ly49i3	494208	XM_008763438	1	0	1	immunoreceptor Ly49i3	4:164743490-164748179:-1	0	0.28	0.3	0.81	1.18	1.03	0.97	0	0.63	0.39	0.61	0	0.67	0.363333	0.542289
Tbc1d31	ENSRNOG00000006103	ENSRNOT00000064264.1, ENSRNOT00000086792.1, XM_017594757	3	2	1	TBC1 domain family, member 31	7:97782728-97839668:1	2.25	2.66	2.91	4.18	4.23	4.66	2.34	3.44	3.82	5.44	7.14	6.47	5.35333	2.90333	0.542341
Ckap4	ENSRNOG00000008016	ENSRNOT00000010601.6, XM_008765245	2	1	1	cytoskeleton-associated protein 4	7:24939498-24947595:1	1.71	2.47	5.23	3.31	4.6	7.49	1.79	4.69	2.35	6.18	5.56	6.48	5.60333	3.04	0.542534
AABR07035818.1	ENSRNOG00000059116	ENSRNOT00000044841.6	1	1	0	no description available	12:23463157-23469319:1	1.69	1.09	4.71	2.54	6.47	4.31	2.61	0.01	2.47	2.89	3.24	3.73	3.86333	2.09667	0.542709
Ugdh	ENSRNOG00000002643	ENSRNOT00000003691.3, NM_031325	2	1	1	UDP-glucose 6-dehydrogenase	14:44479614-44502845:1	23	22.86	40.73	114.2	59.2	50.07	20.95	43.18	50.88	46.18	54.71	47	61.8933	33.6	0.542869
Sh3kbp1	ENSRNOG00000004322	ENSRNOT00000006438.6, ENSRNOT00000006741.7, ENSRNOT00000074898.2, NM_053360, XM_006256929, XM_006256930, XM_008773199, XM_008773200, XM_008773201, XM_008773202, XM_017602165, XM_017602166	12	3	9	SH3 domain-containing kinase-binding protein 1	X:37790582-38196204:-1	0.53	0.47	1.19	0.7	0.91	2.64	1.1	2.7	0.77	1.52	5.08	1.59	2.07333	1.12667	0.543408
AABR07044383.1	ENSRNOG00000059770	ENSRNOT00000044520.4, ENSRNOT00000048076.5	2	2	0	no description available	20:3791629-3796275:-1	1.08	1.29	1.11	2.08	2.59	1.6	0.85	1.51	1.92	3.23	2.69	2.08	2.37833	1.29333	0.543798
Dhrs4	ENSRNOG00000018239	ENSRNOT00000024782.4	1	1	0	dehydrogenase/reductase 4	15:34155504-34167072:1	54.66	56.21	74.75	98.5	109.06	107.69	30.94	99.12	53.01	116.82	126.1	119.44	112.935	61.4483	0.544104
Hsd11b2	ENSRNOG00000017084	ENSRNOT00000023130.3, ENSRNOT00000092794.1, ENSRNOT00000093093.1, NM_017081, XM_006255445	5	3	2	hydroxysteroid 11-beta dehydrogenase 2	19:37477241-37481310:1	0.18	0.16	1.08	0.51	0.55	0.65	0.31	0.29	0.32	0.76	1.11	0.72	0.716667	0.39	0.544186
Lag3	ENSRNOG00000021334	ENSRNOT00000028965.5, NM_212513, XM_006237348, XM_008763282, XM_008763283, XM_017592591, XM_017592592	7	1	6	lymphocyte activating 3	4:157425644-157432692:-1	0.43	0.5	0.66	0.76	1.07	0.74	0.22	0.58	0.43	1.22	0.95	0.44	0.863333	0.47	0.544402
Galnt11	ENSRNOG00000008117	ENSRNOT00000011814.7, ENSRNOT00000078077.2, XM_006235923	3	2	1	polypeptide N-acetylgalactosaminyltransferase 11	4:6297255-6321369:-1	20.69	18.71	42.72	40.62	48.84	59.68	13.47	37.43	31.39	47.12	52.13	53.61	50.3333	27.4017	0.544404
Tpm4	ENSRNOG00000015496	ENSRNOT00000021073.5, ENSRNOT00000089056.1, NM_012678	3	2	1	tropomyosin 4	16:19385810-19399851:-1	14.45	15.31	40.21	29.25	49.72	46.75	15.07	43.44	32.11	54.71	61.11	53.31	49.1417	26.765	0.54465
Slc25a23	ENSRNOG00000047781	ENSRNOT00000073000.2, ENSRNOT00000086575.1, XM_017596319	3	2	1	solute carrier family 25 member 23	9:9988057-10001962:1	58.86	70.71	117.04	129.07	144.99	119.33	19.79	139.02	97.3	192.46	209.71	127.36	153.82	83.7867	0.544706
Ripk4	ENSRNOG00000001618	ENSRNOT00000002206.5, NM_001107103, XM_017598012	3	1	2	receptor-interacting serine-threonine kinase 4	11:38252001-38274234:-1	2.17	3.01	3.9	5.32	5.47	3.37	2.44	4	2.63	8.12	7.13	3.91	5.55333	3.025	0.544718
Serpina4	ENSRNOG00000009788	ENSRNOT00000013045.6, XM_008764741	2	1	1	serpin family A member 4	6:127743971-127753047:1	301.22	296.82	446.13	823.82	662.86	684.23	192.21	635.92	618.32	787.13	835.38	777.76	761.863	415.103	0.544853
Med12l	ENSRNOG00000010680	ENSRNOT00000014470.7, ENSRNOT00000074764.2, ENSRNOT00000077334.1, ENSRNOT00000082464.1, ENSRNOT00000082962.1, ENSRNOT00000083504.1, ENSRNOT00000084020.1, ENSRNOT00000089865.1, ENSRNOT00000090538.1, NM_001169130	10	9	1	mediator complex subunit 12-like	2:149213134-149316569:1	1.09	1.32	1.06	0.76	1.93	1.28	0.76	1.13	0.53	1.73	3.09	2.02	1.80167	0.981667	0.544866
Cbr3	ENSRNOG00000001701	ENSRNOT00000002310.6	1	1	0	carbonyl reductase 3	11:33909439-33917674:1	0.6	0.56	0.7	0.95	1.01	0.66	0.41	0.41	0.53	1.35	0.79	1.13	0.981667	0.535	0.544992
Pak1	ENSRNOG00000029784	ENSRNOT00000049321.4, ENSRNOT00000091952.1, NM_017198, XM_006229753, XM_006229754	5	2	3	p21 (RAC1) activated kinase 1	1:162817582-162883356:1	1.65	1.23	1.69	2.51	3.29	2.31	1.64	0.96	1.73	3.5	2.12	2.6	2.72167	1.48333	0.545009
Lgals5	ENSRNOG00000012557	ENSRNOT00000016897.4, NM_012976	2	1	1	lectin, galactose binding, soluble 5	10:66226015-66229293:-1	4.91	4.04	8.46	9.2	10.07	8.77	3.88	12.64	7.01	20.91	16.32	9.82	12.515	6.82333	0.545212
Pfkp	ENSRNOG00000017163	ENSRNOT00000023252.7, NM_206847	2	1	1	phosphofructokinase, platelet	17:68510765-68574387:-1	0.35	0.67	0.37	0.87	1.06	1.03	1.31	0.67	0.06	1.63	0.97	0.73	1.04833	0.571667	0.54531
Asb16	ENSRNOG00000036794	ENSRNOT00000028388.7, NM_001109048	2	1	1	ankyrin repeat and SOCS box-containing 16	10:90217979-90224984:1	0.21	0.33	1.21	0.7	0.76	0.7	0.25	0.69	0.19	0.87	1.3	0.95	0.88	0.48	0.545455
Pdxp	ENSRNOG00000009570	ENSRNOT00000040513.3, ENSRNOT00000073905.2	2	2	0	pyridoxal phosphatase	7:120140460-120145908:1	1.16	0.75	3.34	1.15	3.29	2.03	0.77	3.28	0.54	4.87	3.29	3.4	3.005	1.64	0.545757
Kazald1	ENSRNOG00000016058	ENSRNOT00000021553.5	1	1	0	Kazal-type serine peptidase inhibitor domain 1	1:264827739-264831151:1	0.2	0.63	0.47	0.68	0.36	1.02	0.28	0.49	0.18	0.63	0.89	0.54	0.686667	0.375	0.546117
Il7r/ENSRNOG00000058446	ENSRNOG00000058446	ENSRNOT00000090309.1	1	1	0	interleukin 7 receptor	KL567908.1:25355-47617:-1	1.11	0	0.58	0	1.25	1.36	0	0.51	0.64	0.83	0.95	0.81	0.866667	0.473333	0.546154
Lonrf3	ENSRNOG00000013092	ENSRNOT00000017550.4, ENSRNOT00000089266.1, XM_006257447	3	2	1	LON peptidase N-terminal domain and ring finger 3	X:122938035-122971578:1	1.08	1.04	1.31	1.55	1.96	1.78	0.59	1.21	1.1	2.1	2.54	1.66	1.93167	1.055	0.54616
Coq10a	ENSRNOG00000029571	ENSRNOT00000047530.4, ENSRNOT00000086939.1	2	2	0	coenzyme Q10A	7:2780930-2786949:-1	9.94	13.53	20.93	27.06	26.95	28.64	7.18	17.98	12.57	24.14	22.18	21.3	25.045	13.6883	0.54655
Zfp287	ENSRNOG00000003215	ENSRNOT00000004291.5, XM_017597279	2	1	1	zinc finger protein 287	10:49132227-49149479:-1	0.75	0.51	0.68	1.22	0.86	0.6	0.61	1.07	0.43	1.88	1.58	1.27	1.235	0.675	0.546559
C1qtnf7	ENSRNOG00000005094	ENSRNOT00000064495.3, ENSRNOT00000080604.1, XM_006251073, XM_006251075, XM_008770208	5	2	3	C1q and tumor necrosis factor related protein 7	14:72011581-72019094:-1	0.41	0.53	0.62	0.98	0.82	1.18	0.4	0.55	0.89	1.6	0.42	1.22	1.03667	0.566667	0.546624
LOC680910	680910	XM_006249050, XM_006249051	2	0	2	similar to paired immunoglobin-like type 2 receptor beta	12:20480095-20486788:-1	0.1	0.4	0	0	0	1.51	0.5	0.05	0.52	0	0	1.36	0.478333	0.261667	0.547038
LOC100910240	100910240	XM_006250645, XM_017599424	2	0	2	tyrosine-protein phosphatase non-receptor type 13-like	14:7400427-7415705:-1	0.4	0.67	0	1.09	0.46	0.46	0.12	0.66	0.64	1.08	0	1.46	0.758333	0.415	0.547253
Arhgap30	ENSRNOG00000004192	ENSRNOT00000005619.7	1	1	0	Rho GTPase activating protein 30	13:89774764-89796113:1	0.99	0.91	1.01	1.63	1.9	1.74	1.3	1.22	1.09	2.53	2.16	1.95	1.985	1.08667	0.547439
Abhd5	ENSRNOG00000000221	ENSRNOT00000000239.5, NM_212524, XM_006244107, XM_006244108, XM_006244109, XM_017595704	6	1	5	abhydrolase domain containing 5	8:130984215-131001448:1	9.58	8.35	13.52	29.96	16.9	18.36	6	10.36	14.82	14.26	18.01	16.85	19.0567	10.4383	0.547752
Hvcn1	ENSRNOG00000001270	ENSRNOT00000001712.6, XM_006249369, XM_017598517, XM_017598518	4	1	3	hydrogen voltage-gated channel 1	12:39822814-39835676:-1	0.48	0.66	0.89	0.54	1.43	1.6	0.21	1.28	1	2.25	1.4	1.03	1.375	0.753333	0.547879
Mpv17l/ENSRNOG00000003285	ENSRNOG00000003285	ENSRNOT00000004384.7, ENSRNOT00000086929.2, ENSRNOT00000090166.2, ENSRNOT00000093444.1	4	4	0	MPV17 mitochondrial inner membrane protein like	10:3321476-3357470:1	12.96	12.92	14.13	27.89	26.06	21.77	9.11	10.47	10.53	16.74	18.7	16.82	21.33	11.6867	0.547898
Tubb6	ENSRNOG00000018371	ENSRNOT00000024947.4	1	1	0	tubulin, beta 6 class V	18:63130542-63140181:1	2.02	1.92	5.25	3.65	6.69	7.55	2.03	6.94	5.2	7.53	8.69	8.52	7.105	3.89333	0.547971
Dusp6	ENSRNOG00000023896	ENSRNOT00000037844.3, NM_053883	2	1	1	dual specificity phosphatase 6	7:41475163-41479393:1	7.95	4.33	10.82	26.81	13.3	16.19	5.3	12.87	4.82	12.57	7.01	8.19	14.0117	7.68167	0.548234
Lxn	ENSRNOG00000013572	ENSRNOT00000018402.5, NM_031655	2	1	1	latexin	2:164628565-164634434:-1	0.49	0.24	1.08	1.21	0.51	1.4	0.22	1.33	0.15	1.26	0.85	1.17	1.06667	0.585	0.548438
Cxcl10	ENSRNOG00000022256	ENSRNOT00000003075.7, NM_139089	2	1	1	C-X-C motif chemokine ligand 10	14:17210733-17212930:1	0.52	0.52	1.02	2.51	1.63	2.58	0.47	1.91	2.45	3.5	1.51	0.83	2.09333	1.14833	0.548567
LOC102553278	102553278	XM_006244214, XM_006244216, XM_017596170	3	0	3	zinc finger protein 709-like	8:133283596-133289149:1	1.53	1.59	2.07	2.84	2.45	4.02	1.57	1.59	1.25	2.82	1.98	3.39	2.91667	1.6	0.548571
Cdip1	ENSRNOG00000003328	ENSRNOT00000004999.4, XM_006245811, XM_006245812, XM_006245813, XM_006245814, XM_006245815, XM_006245816	7	1	6	cell death-inducing p53 target 1	10:10967761-10989937:1	19.64	22.11	32.42	42.78	46.03	38.03	9.37	34.08	32.93	51.79	50.14	45.66	45.7383	25.0917	0.548592
Mlc1	ENSRNOG00000032871	ENSRNOT00000055879.3, NM_001108105, XM_006242201, XM_017594878	4	1	3	megalencephalic leukoencephalopathy with subcortical cysts 1	7:129949985-129969927:-1	2.17	2.43	3.59	4.64	5.28	4.91	2.07	4.66	4.27	6.01	8.31	5.83	5.83	3.19833	0.548599
LOC100910121	100910121	XM_003750759	1	0	1	RNA polymerase I-specific transcription initiation factor RRN3-like	10:1689606-1693715:-1	0	0.72	1.04	2.65	2.68	1.02	0	1.72	4.25	3.54	3.01	1.19	2.34833	1.28833	0.548616
Abtb2	ENSRNOG00000008510	ENSRNOT00000029922.5, ENSRNOT00000085760.1, NM_134403	3	2	1	ankyrin repeat and BTB domain containing 2	3:93494706-93648750:1	5.61	6.45	7.41	12.38	10.77	12.8	7.18	8.03	5.8	10.53	14.62	12.66	12.2933	6.74667	0.548807
Hells/ENSRNOG00000047692	ENSRNOG00000047692	ENSRNOT00000075680.2, ENSRNOT00000083183.1	2	2	0	helicase, lymphoid specific	1:257614731-257791728:1	0.82	0.8	1.84	1.41	2.18	3.39	0.73	1.61	0.93	1.85	1.76	1.67	2.04333	1.12167	0.54894
Mmab	ENSRNOG00000049426	ENSRNOT00000072511.3, XM_003751201	2	1	1	methylmalonic aciduria (cobalamin deficiency) cblB type	12:47920712-47935438:1	3.63	4.23	4.5	7.73	5.9	6.08	2.01	4.5	3.59	5.71	7.94	7.54	6.81667	3.74333	0.549144
Clec12a	ENSRNOG00000054860	ENSRNOT00000087113.1, NM_001134716	2	1	1	C-type lectin domain family 12, member A	4:163112100-163130979:1	0.21	0.16	0.49	0.9	0.65	0.42	0.55	0.84	0.71	2.47	0.51	0.44	0.898333	0.493333	0.549165
Fes	ENSRNOG00000011683	ENSRNOT00000016032.5	1	1	0	FES proto-oncogene, tyrosine kinase	1:142174648-142183884:-1	1.47	1.15	1.85	2.33	3.21	2.59	1.29	2.59	2.57	5.74	3.19	2.82	3.31333	1.82	0.549296
Adgrf3	ENSRNOG00000024766	ENSRNOT00000032829.4, ENSRNOT00000076512.2, NM_001106712, XM_006239800, XM_006239801, XM_017594069	6	2	4	adhesion G protein-coupled receptor F3	6:27537501-27546804:1	0.33	0.42	0.61	0.5	0.54	0.97	0.3	0.9	0.33	0.72	1.18	1.35	0.876667	0.481667	0.54943
Scimp	ENSRNOG00000037409	ENSRNOT00000056608.4, XM_001080739	2	1	1	SLP adaptor and CSK interacting membrane protein	10:57415838-57436410:-1	1.18	1.06	0.67	3.67	1.48	1.8	1.85	2.28	2.44	4	3.85	2.45	2.875	1.58	0.549565
Prkca	ENSRNOG00000003491	ENSRNOT00000004699.8, ENSRNOT00000055073.4, NM_001105713, XM_017597006	4	2	2	protein kinase C, alpha	10:96191133-96584947:-1	0.78	0.91	1.77	1.31	2.4	2.84	0.82	1.17	1.59	1.84	2.19	2.23	2.135	1.17333	0.549571
Maob	ENSRNOG00000029778	ENSRNOT00000044009.5, NM_013198	2	1	1	monoamine oxidase B	X:6430694-6533520:1	34.98	32.65	47.01	77.45	65.08	68.61	15.25	55.27	41.51	65.57	70.66	64.48	68.6417	37.7783	0.55037
Fbxo27	499114	NM_001110491	1	0	1	F-box protein 27	1:86872808-86878709:1	0.34	0.49	0.63	0.67	1.53	0.7	0.13	0.5	1.73	2.05	1.44	0.55	1.15667	0.636667	0.550432
Dtl	ENSRNOG00000004195	ENSRNOT00000005576.7, XM_006250494, XM_017599014, XM_223074	4	1	3	denticleless E3 ubiquitin protein ligase homolog	13:110219276-110250749:-1	0.43	0.75	1.63	1.13	2.56	1.44	0.83	1.13	0.85	1.67	1.04	2.37	1.70167	0.936667	0.550441
Bag3	ENSRNOG00000020298	ENSRNOT00000027616.6, NM_001011936	2	1	1	Bcl2-associated athanogene 3	1:199941258-199965191:1	5.26	4.5	4.87	6.3	10.64	4.75	6.48	5.22	3.2	11.54	12.42	7.97	8.93667	4.92167	0.550727
Nrn1	ENSRNOG00000050767	ENSRNOT00000073967.1, NM_053346	2	1	1	neuritin 1	17:27925054-28002946:-1	0.8	0.67	2.47	2.31	1.84	2.2	0.36	3.16	1.53	2.95	3.01	4.01	2.72	1.49833	0.550858
Pea15	ENSRNOG00000046996	ENSRNOT00000070812.1	1	1	0	proliferation and apoptosis adaptor protein 15	13:90579846-90589466:-1	3.52	4.34	11.61	11.39	14.66	13.55	3.12	13.59	10.29	15.23	14.35	15.16	14.0567	7.745	0.550984
Fam214a	ENSRNOG00000058522	ENSRNOT00000080608.1, NM_001106838, XM_008766246	3	1	2	family with sequence similarity 214, member A	8:81883069-81941548:1	4.46	5.15	7.35	12.3	11.88	12.24	5.45	7.85	7.21	9.84	10.38	11.35	11.3317	6.245	0.55111
Kcnmb4	ENSRNOG00000054458	ENSRNOT00000085579.1, NM_023960	2	1	1	potassium calcium-activated channel subfamily M regulatory beta subunit 4	7:59461808-59514759:-1	0.49	0.12	0.74	0.83	0.97	0.12	0.64	0.22	0	0.89	0	1.2	0.668333	0.368333	0.551122
Ripply1	ENSRNOG00000061101	ENSRNOT00000084176.1, XM_008773499	2	1	1	ripply transcriptional repressor 1	X:111099420-111114835:-1	0.77	0.29	0.47	3.36	1.03	1.25	0	4.11	1.41	2.07	2.1	2.98	2.13167	1.175	0.551212
Phlda2	ENSRNOG00000020614	ENSRNOT00000027972.4, NM_001100521, NM_001170480, XM_008760095, XM_008760096	5	1	4	pleckstrin homology-like domain, family A, member 2	1:216702552-216703491:-1	1.85	0.55	0.15	2.24	0.92	0.77	0.27	0.54	0.35	0.78	1.31	0.71	1.12167	0.618333	0.551263
Evi2b	ENSRNOG00000014125	ENSRNOT00000018898.3	1	1	0	ecotropic viral integration site 2B	10:66856980-66858598:-1	0.91	0.72	1.04	1.56	1.58	1.88	0.81	1.58	0.74	2.51	0.73	2.26	1.75333	0.966667	0.551331
AC096239.3	ENSRNOG00000061301	ENSRNOT00000087532.1	1	1	0	no description available	13:52265945-52266100:-1	2.02	3.06	8.54	6.64	8.75	9.18	6.07	11.7	0	11.9	11.11	9.33	9.485	5.23167	0.551573
Gtse1	ENSRNOG00000016148	ENSRNOT00000022012.7, XM_006242160	2	1	1	G-2 and S-phase expressed 1	7:126736732-126753220:1	0.57	0.53	3.88	1.13	2.74	5.67	0.76	6.5	0.63	2.94	4.21	6.64	3.88833	2.145	0.55165
Colgalt1	ENSRNOG00000023317	ENSRNOT00000024866.5, NM_001106067	2	1	1	collagen beta(1-O)galactosyltransferase 1	16:20039969-20052277:1	12.27	11.76	15.8	20.11	24.13	22.67	9.88	19.42	15.92	30.99	29.56	26.69	25.6917	14.175	0.551735
Bhlha15	ENSRNOG00000025164	ENSRNOT00000037251.5, NM_012863, XM_008768941	3	1	2	basic helix-loop-helix family, member a15	12:12403386-12409103:-1	2.18	1.62	6.61	3.3	7.16	2.94	2.44	3.95	4.02	8.07	8.56	7.69	6.28667	3.47	0.551962
Ifnk	ENSRNOG00000022990	ENSRNOT00000034527.5, NM_001107925	2	1	1	interferon kappa	5:50631217-50634142:1	0.98	1.14	0.76	0.6	1.16	1.53	0.37	0.19	0	1.07	0.24	1.63	1.03833	0.573333	0.552167
NEWGENE_1305243	103690025	XM_341690	1	0	1	ring finger and WD repeat domain 3	19:43477121-43499068:-1	0.99	1.06	1.13	1.62	2.41	2.65	2.07	1.86	0.95	2.5	2.62	2.79	2.43167	1.34333	0.552433
Sytl4	ENSRNOG00000003526	ENSRNOT00000004909.6, ENSRNOT00000004921.5, NM_080410	3	2	1	synaptotagmin-like 4	X:104765492-104791210:-1	0.22	0.33	0.26	0.86	0.81	0.86	0.31	0.95	0.77	0.92	1.09	0.6	0.856667	0.473333	0.552529
Mest	ENSRNOG00000048088	ENSRNOT00000072698.2, NM_001009617	2	1	1	mesoderm specific transcript	4:58052786-58063227:1	8.75	10.23	33.07	24.01	27.56	38.77	3.79	32.64	19.49	35.18	27.91	41.98	32.5683	17.995	0.552531
Slc46a1	ENSRNOG00000010291	ENSRNOT00000013698.7, NM_001013969, XM_006246939	3	1	2	solute carrier family 46 member 1	10:65734391-65740827:1	4.49	4.78	8.78	11.87	11.13	9.51	2.48	10.54	6.48	10.65	13.08	11.72	11.3267	6.25833	0.552531
Ldlrad3	ENSRNOG00000058157	ENSRNOT00000083703.1, XM_017592179, XM_017592180, XM_017592181, XM_345406	5	1	4	low density lipoprotein receptor class A domain containing 3	3:91596730-91778211:-1	0.83	0.76	1.03	1.39	1.4	1.47	0.56	0.53	0.65	1.22	1.05	1.36	1.315	0.726667	0.552598
LOC108353422	108353422	XM_017602513	1	0	1	low affinity sodium-glucose cotransporter-like	AABR07024104.1:525-6044:-1	0	0.47	0	0.66	0	0.56	0	0.85	1.09	1.38	0	1.76	0.726667	0.401667	0.552752
Eif5	108348073	XM_006240608, XM_006240609	2	0	2	eukaryotic translation initiation factor 5	6:136003428-136011409:1	0	0	0	0	10.35	4.59	22.06	16.19	19.03	29.01	30.21	29.37	17.255	9.54667	0.55327
AABR07049516.1	ENSRNOG00000008516	ENSRNOT00000011244.2	1	1	0	no description available	5:125345343-125345726:-1	0	0.41	0	0	0.62	0	0	0	1.04	0	1.1	0.9	0.436667	0.241667	0.553435
Castor2	ENSRNOG00000001484	ENSRNOT00000002033.4	1	1	0	cytosolic arginine sensor for mTORC1 subunit 2	12:25601404-25638797:-1	0.68	0.15	0.84	0.64	0.56	0.96	0.72	0.46	0.36	1.21	1.42	1.01	0.966667	0.535	0.553448
Slc40a1/ENSRNOG00000003872	ENSRNOG00000003872	ENSRNOT00000005228.3, XM_017596804	2	1	1	solute carrier family 40 member 1	9:52894300-52913267:-1	38.8	32.27	44.18	77.03	66.25	65.74	40.24	33.61	41.88	75.91	62.26	70	69.5317	38.4967	0.553657
LOC108350385	108350385	XM_017592153, XM_017592154	2	0	2	uncharacterized LOC108350385	3:49954497-49976235:1	0.17	0.25	1.46	0.55	1.43	0.77	0	0.91	0.87	0.75	0.88	2.23	1.10167	0.61	0.553707
Cd83	ENSRNOG00000018092	ENSRNOT00000024458.5, XM_017600599	2	1	1	CD83 molecule	17:24416665-24433131:1	0.5	0.19	0.85	1.03	0.83	0.95	0.28	0.87	0.89	1.31	0.88	1.46	1.07667	0.596667	0.55418
Sla	ENSRNOG00000056714	ENSRNOT00000087116.1, ENSRNOT00000088752.1, ENSRNOT00000093310.1, ENSRNOT00000093523.1, ENSRNOT00000093672.1, NM_178097	6	5	1	src-like adaptor	7:107585055-107604950:-1	1.38	1.47	1.82	3.24	3.18	2.72	2.15	1.41	2.08	3.9	2.85	2.71	3.1	1.71833	0.554301
Cd53	ENSRNOG00000017874	ENSRNOT00000024344.4	1	1	0	Cd53 molecule	2:209489279-209537087:-1	4.01	2.26	3.75	5.05	6.47	6.88	3.19	2.82	3.1	6.15	4.4	5.54	5.74833	3.18833	0.554654
Cyp4f1	ENSRNOG00000004786	ENSRNOT00000006533.5, NM_019623, XM_008765180, XM_008765181	4	1	3	cytochrome P450, family 4, subfamily f, polypeptide 1	7:15179526-15190720:-1	126.2	117.71	178.06	275.68	274.63	231.32	80.63	278.16	186.43	326.75	372.39	262.48	290.542	161.198	0.55482
Rtkn/ENSRNOG00000059679	ENSRNOG00000059679	ENSRNOT00000079511.1, ENSRNOT00000079547.1	2	2	0	rhotekin	4:113968995-113984632:1	0.16	0	0	0	0	0	0.05	0	0.85	0	1.91	0	0.318333	0.176667	0.554974
Mpv17l/360463	360463	XM_008764515, XM_008764516, XM_008764517, XM_008764519, XM_017594206, XM_017594207, XM_017594208, XM_017594209, XM_017594210, XM_017594211, XM_017594212	11	0	11	MPV17 mitochondrial membrane protein-like	6:26595116-26597366:1	6.89	5.06	6.06	9.09	12.35	10.88	5.68	9.22	4.65	9.61	8.33	17.41	11.2783	6.26	0.555047
Samd1	ENSRNOG00000052637	ENSRNOT00000081243.1, XM_008772458	2	1	1	sterile alpha motif domain containing 1	19:25119560-25122781:1	3.08	3.56	4.12	4.53	6.47	5.44	2.6	3.61	6.37	9.53	8.03	8.05	7.00833	3.89	0.555054
Stoml1	ENSRNOG00000008530	ENSRNOT00000011383.7, NM_001305238, XM_006243184	3	1	2	stomatin like 1	8:63037156-63045024:1	0.86	1.08	2.3	1.54	2.12	1.98	0.8	1.82	1.29	2.68	3.96	2.4	2.44667	1.35833	0.555177
Ptafr	ENSRNOG00000013231	ENSRNOT00000017687.4, NM_053321, XM_006239063, XM_006239064	4	1	3	platelet-activating factor receptor	5:150765465-150775675:1	1.36	1.52	1.43	2.15	2.98	3.02	1.78	1.76	2.73	5.08	2.89	2.93	3.175	1.76333	0.555381
LOC103690016	ENSRNOG00000019082	ENSRNOT00000025808.5, XM_008758864	2	1	1	serine/threonine-protein kinase SBK1	1:67368372-67390261:-1	3.25	0.37	1.99	2.58	2.37	3.18	0	1.22	2.54	0.98	4.95	2.81	2.81167	1.56167	0.555424
Stil	ENSRNOG00000057760	ENSRNOT00000081075.1, XM_017593795	2	1	1	Scl/Tal1 interrupting locus	5:133819302-133851362:1	0.31	0.43	0.36	0.23	0.58	0.97	0.63	0.46	0.36	0.97	0.81	1.03	0.765	0.425	0.555556
Lgals1	ENSRNOG00000009884	ENSRNOT00000013538.6, NM_019904	2	1	1	galectin 1	7:120153184-120156290:1	5.75	11.06	23.57	17.18	25.33	28.84	2.97	27.05	16.13	28.37	27.2	28.78	25.95	14.4217	0.555748
Rnasel	ENSRNOG00000027017	ENSRNOT00000032157.4, NM_182673, XM_006249998, XM_006249999, XM_006250001, XM_006250002, XM_006250004, XM_017598841, XM_017598842	9	1	8	ribonuclease L	13:71193743-71200994:1	0.47	0.67	0.96	0.96	1.56	1.25	0.57	0.56	1.08	1.67	1.31	1	1.29167	0.718333	0.556129
Ifitm6	ENSRNOG00000036645	ENSRNOT00000054875.3, XM_008760022, XM_008760023, XM_017590246	4	1	3	interferon induced transmembrane protein 6	1:213816966-213820050:-1	0	0.67	0.73	0	0.96	1.89	0.76	1.5	0	1.14	0.98	1.61	1.09667	0.61	0.556231
Rcan2	ENSRNOG00000010350	ENSRNOT00000013956.5, ENSRNOT00000029593.4, NM_175578, XM_006244593	4	2	2	regulator of calcineurin 2	9:19518568-19613468:-1	1.9	2.31	2.09	4.07	2.16	2.15	1.37	2.6	1.64	4.9	5.35	2.78	3.56833	1.985	0.556282
Gbe1	ENSRNOG00000051232	ENSRNOT00000075964.1, ENSRNOT00000076695.2, ENSRNOT00000084765.1, NM_001100502	4	3	1	1,4-alpha-glucan branching enzyme 1	11:7210169-7485895:1	35.39	37.75	50.9	59.47	67.44	82.03	43.13	46.23	34.43	78.67	74.08	83.75	74.24	41.305	0.556371
Polq	ENSRNOG00000002471	ENSRNOT00000063995.1, NM_001105878, XM_006248390, XM_006248391, XM_008768716	5	1	4	polymerase (DNA) theta	11:66604462-66695369:-1	0.3	0.36	0.68	0.38	0.7	0.99	0.31	0.78	0.1	0.72	0.65	1.1	0.756667	0.421667	0.557269
Sorl1	300652	NM_053519	1	0	1	sortilin related receptor 1	8:46228077-46287171:-1	0.74	0.73	1.59	1.19	1.79	1.69	0.66	1.93	1.86	3.46	2.81	2.53	2.245	1.25167	0.557535
LOC108348098	ENSRNOG00000047683	ENSRNOT00000072647.2, XM_017590284	2	1	1	breast cancer metastasis-suppressor 1 homolog	1:220418455-220427785:1	0	2.05	1.03	0	3.04	2.68	2.28	3.9	2.02	4.03	7.51	2.97	3.37167	1.88	0.557588
RT1-CE13	414790	NM_001008836	1	0	1	RT1 class I, locus CE13	20:3928-4540:-1	0.59	0.87	1.09	1.31	1.81	1.03	0.23	1.34	1.06	1.16	3.18	0.8	1.54833	0.863333	0.557589
Haspin	ENSRNOG00000048660	ENSRNOT00000074018.1	1	1	0	histone H3 associated protein kinase	10:59695913-59698168:-1	0.82	0.61	0.89	0.74	1.56	1.51	1.28	1.06	0.71	1.56	2.32	1.94	1.605	0.895	0.557632
Tmsb4x	ENSRNOG00000047931	ENSRNOT00000071708.2	1	1	0	thymosin beta 4, X-linked	X:28593405-28595395:1	238.28	186.17	380.97	496.07	542.91	500.62	197.89	396.19	326.04	638.23	481.84	433.04	515.452	287.59	0.557938
Zhx2	ENSRNOG00000005417	ENSRNOT00000007326.5, XM_017594857	2	1	1	zinc fingers and homeoboxes 2	7:97612982-97707872:1	0.71	0.95	1.54	1.69	2.24	2.2	1.19	1.6	1.52	2.6	2.87	1.86	2.24333	1.25167	0.557949
Rab7b	ENSRNOG00000039754	ENSRNOT00000009280.5, NM_001109328, XM_008769490, XM_008769491, XM_008769492, XM_017598905	6	1	5	Rab7b, member RAS oncogene family	13:48461549-48477912:1	1.1	0.69	1.62	2.05	1.91	2.14	0.51	2.54	0.46	1.66	1.01	3.63	2.06667	1.15333	0.558065
Fntb	ENSRNOG00000007660	ENSRNOT00000010588.4	1	1	0	farnesyltransferase, CAAX box, beta	6:99883959-99966988:1	1.84	1.08	1.9	1.8	3.29	3.12	0.8	2.74	2.26	4.02	2.67	4.13	3.17167	1.77	0.558066
Cpq	ENSRNOG00000005931	ENSRNOT00000008211.6, NM_031640, XM_008765417	3	1	2	carboxypeptidase Q	7:71709339-72167407:1	34.21	36.52	42.29	53.67	74	69.19	25.09	65.72	55.94	96.36	96.76	75.45	77.5717	43.295	0.558129
AABR07032622.1	ENSRNOG00000051848	ENSRNOT00000086400.1	1	1	0	no description available	18:74006046-74102785:1	0	0.35	0	0	0.48	0.4	0.67	0.66	0	2.13	0	0	0.501667	0.28	0.55814
Rad51d	ENSRNOG00000021780	ENSRNOT00000038376.5, NM_001107029, XM_006246997, XM_008768024, XM_008768025, XM_017597307	6	1	5	RAD51 paralog D	10:70228593-70241352:-1	4.88	4.21	8.32	10.57	8.04	11.05	5.33	7.57	6.76	13.02	11.56	12.17	11.0683	6.17833	0.558199
Adap2	ENSRNOG00000037148	ENSRNOT00000056273.4, NM_020101, XM_017597484	3	1	2	ArfGAP with dual PH domains 2	10:67494933-67527041:1	5.16	4.97	9.25	9.98	14.38	11.52	5.93	8.47	11.05	15.4	17.96	11.07	13.385	7.47167	0.558212
RGD1310507	ENSRNOG00000009434	ENSRNOT00000052317.4, ENSRNOT00000056483.4, ENSRNOT00000083855.1, NM_001047891	4	3	1	similar to RIKEN cDNA 1300017J02	8:111742987-111762747:-1	268.2	270.69	324.5	491.25	612.7	551.59	329.24	501.26	378.79	714.32	717.02	625.19	618.678	345.447	0.558362
Casp8	ENSRNOG00000012331	ENSRNOT00000016613.4, ENSRNOT00000084498.1, NM_022277, XM_006245015, XM_008767135	5	2	3	caspase 8	9:65620091-65662624:1	1.24	1.61	2.64	2.55	3.74	4	1.42	3.65	2.06	3.12	4.7	4.42	3.755	2.10333	0.560142
Fanca	ENSRNOG00000016706	ENSRNOT00000022658.7, XM_008772633	2	1	1	Fanconi anemia, complementation group A	19:56067653-56126075:-1	0.37	0.46	0.78	0.22	0.88	1.18	0.65	0.58	0.65	1.18	1.2	1.57	1.03833	0.581667	0.560193
Sdc3	ENSRNOG00000011927	ENSRNOT00000048781.4	1	1	0	syndecan 3	5:148923098-148956404:1	8.76	7.34	11.57	14.66	17.68	16.85	7.9	13.41	13.53	22.81	20.37	19.21	18.5967	10.4183	0.560226
Them6	ENSRNOG00000005929	ENSRNOT00000007773.6	1	1	0	thioesterase superfamily member 6	7:115956276-115959453:1	3.36	1.85	5.69	4.42	7.74	5.04	2.46	6.84	5.61	8.2	11.17	9.5	7.67833	4.30167	0.560234
Nrg4	ENSRNOG00000015149	ENSRNOT00000020332.5, ENSRNOT00000083900.1, NM_001191109, XM_017595919	4	2	2	neuregulin 4	8:59782974-59849433:-1	0.43	0	1.85	0.83	0.66	0.68	0.25	1.04	0.33	1.22	0.67	2.9	1.16	0.65	0.560345
Inpp5d	ENSRNOG00000017020	ENSRNOT00000051338.4, NM_019311, XM_008767293	3	1	2	inositol polyphosphate-5-phosphatase D	9:94794144-94850778:1	0.96	0.85	1.29	1.68	2.33	1.69	1.5	1.25	1.76	3.53	2.39	1.96	2.26333	1.26833	0.560383
Eno3	ENSRNOG00000004078	ENSRNOT00000005612.6, XM_006246599, XM_006246600	3	1	2	enolase 3	10:57278307-57283659:1	1.62	1.86	2.5	3.58	3.62	3.48	2.15	3.03	2.32	5.3	4.2	3.87	4.00833	2.24667	0.560499
Itm2a	ENSRNOG00000002365	ENSRNOT00000003265.7, NM_001025712	2	1	1	integral membrane protein 2A	X:78490872-78496814:-1	0.67	1.42	2.84	2.6	1.78	3.38	0.53	2.57	1.41	2.41	3.05	3.62	2.80667	1.57333	0.56057
RGD1561662	ENSRNOG00000015297	ENSRNOT00000020516.7, XM_006244500	2	1	1	similar to AI661453 protein	9:15545460-15582567:-1	4.04	1.88	2.28	3.82	5.91	2.47	1.56	5.22	3.78	7.79	10.44	3.03	5.57667	3.12667	0.560669
Ddx58	ENSRNOG00000006384	ENSRNOT00000060765.4	1	1	0	DEXD/H-box helicase 58	5:56500734-56536772:-1	2.6	2.25	3.05	5.17	6.02	4.69	2.53	5.27	3.79	7.1	7.31	4.47	5.79333	3.24833	0.560702
Irgm	ENSRNOG00000031138	ENSRNOT00000045545.3, NM_001012007, XM_006246178, XM_006246179	4	1	3	immunity-related GTPase M	10:34213889-34221827:-1	4.52	2.92	4.02	11.03	7.81	5.84	1.9	12.74	6	14.84	11.57	6.15	9.54	5.35	0.560797
Mboat1	ENSRNOG00000027125	ENSRNOT00000036978.5	1	1	0	membrane bound O-acyltransferase domain containing 1	17:36061775-36177457:-1	1	1.16	1.75	2.05	2.23	2.35	1.05	2.03	1.6	2.78	2.13	3.77	2.55167	1.43167	0.561071
Cct6b	ENSRNOG00000007523	ENSRNOT00000009944.6, XM_017597422, XM_017597423, XM_017597424, XM_017597425	5	1	4	chaperonin containing TCP1 subunit 6B	10:70069491-70118194:-1	0.21	0.12	0.37	0.19	0.46	1.12	0.29	0.45	0.12	0.2	0.24	0.57	0.463333	0.26	0.561151
St6gal1	ENSRNOG00000001823	ENSRNOT00000002496.7, ENSRNOT00000002499.8, ENSRNOT00000044591.6, XM_008768792	4	3	1	ST6 beta-galactoside alpha-2,6-sialyltransferase 1	11:80927601-80936524:-1	79.98	76.7	105.51	131.15	175.19	165.64	61.63	133.18	96.12	173.14	177.48	162.97	164.262	92.1867	0.561218
LOC100366216	100366216	XM_003750725, XM_006245340, XM_006245341, XM_006245342, XM_006245343, XM_006245344	6	0	6	nuclear antigen Sp100-like	9:90969010-90985313:1	0.54	1.17	0.95	0.31	1.42	1.48	0.75	2.05	0.89	1.13	4.59	2.38	1.885	1.05833	0.56145
Tnfaip8l1	ENSRNOG00000045999	ENSRNOT00000074502.1	1	1	0	TNF alpha induced protein 8 like 1	9:10896680-10897240:-1	8.67	5.25	8.09	19.24	13.43	9.32	4.46	17.88	11.53	16.24	29.02	12.03	16.5467	9.31333	0.562853
Zmynd10	ENSRNOG00000021602	ENSRNOT00000039258.3	1	1	0	zinc finger, MYND-type containing 10	8:116302513-116306870:1	2.49	3.26	6.35	3.89	6.53	4.75	1.73	4.92	3.89	9.61	8.89	6.55	6.70333	3.77333	0.562904
LOC102548478	102548478	NM_001319644	1	0	1	uncharacterized LOC102548478	X:50599060-50610743:1	1.24	1.14	1.17	2.09	2.5	1.96	3.01	1.05	1.13	3.63	3.41	1.93	2.58667	1.45667	0.563144
Ms4a6b	293750	XM_006231110, XM_215145	2	0	2	membrane-spanning 4-domains, subfamily A, member 6B	1:227807221-227818296:1	0	0.29	0.49	0.36	0.54	0.74	0.52	0.8	0.44	1.29	1.58	0	0.751667	0.423333	0.563193
Mgat5	ENSRNOG00000003614	ENSRNOT00000004995.4, NM_023095, XM_008769499, XM_017598934	4	1	3	mannosyl (alpha-1,6-)-glycoprotein beta-1,6-N-acetyl-glucosaminyltransferase	13:43964668-44157860:1	0.39	0.34	0.45	0.55	1.05	0.66	0.58	0.81	0.27	0.91	0.67	1.2	0.84	0.473333	0.563492
Rnpc3	ENSRNOG00000017310	ENSRNOT00000023366.6, ENSRNOT00000087714.1, ENSRNOT00000088533.1, XM_008761425	4	3	1	RNA-binding region (RNP1, RRM) containing 3	2:216484363-216510051:-1	3.09	3.63	8.2	6.09	8.91	8.24	2.77	4.92	3.52	7.42	5.36	10.34	7.72667	4.355	0.563632
Tcf24	ENSRNOG00000052668	ENSRNOT00000088164.1, XM_017593679	2	1	1	transcription factor 24	5:8957217-8961523:1	0.56	1.11	0.63	0.83	1.52	1.16	0.58	1.32	0.99	2.02	1.2	2.47	1.53333	0.865	0.56413
Chid1/ENSRNOG00000019351	ENSRNOG00000019351	ENSRNOT00000026215.7, ENSRNOT00000044390.5	2	2	0	chitinase domain containing 1	1:214039481-214074663:-1	1.72	2.64	0.65	2.24	2.78	1.81	1.94	1.27	0.03	3.99	0.02	3.78	2.43667	1.375	0.564295
AABR07034632.1	ENSRNOG00000038370	ENSRNOT00000058422.4, ENSRNOT00000078203.1	2	2	0	no description available	11:81707804-81735592:-1	4435.23	4422.82	6651.46	10156.9	9568.48	10462.3	3665.47	10436.8	7436.64	11570.6	10517.2	13373.5	10941.5	6174.73	0.56434
Stx2	ENSRNOG00000000936	ENSRNOT00000001242.3, ENSRNOT00000037296.3, NM_012748, XM_006249249, XM_006249250, XM_006249253, XM_008769188, XM_017598270, XM_017598271	9	2	7	syntaxin 2	12:31335425-31357185:1	17.64	13.19	15.24	34.37	30.25	25.99	9.65	30.02	22.75	37.96	36.9	26.75	32.0367	18.0817	0.564405
Ptgdr2	ENSRNOG00000036631	ENSRNOT00000054808.4, NM_001012070, XM_006231040, XM_008760231	4	1	3	prostaglandin D2 receptor 2	1:226993406-226994702:1	0.63	0.29	0.49	0.2	1.24	0.81	0.27	0.68	0.83	0.89	1.29	1.22	0.941667	0.531667	0.564602
Adtrp	ENSRNOG00000014481	ENSRNOT00000019478.6, ENSRNOT00000060403.4, NM_001014144, XM_006253833	4	2	2	androgen-dependent TFPI-regulating protein	17:22620619-22688296:1	183.18	211.66	244.37	429.91	408.42	386.58	136.11	325.81	213.36	362.78	369.56	368.26	387.585	219.082	0.565248
Impa1	ENSRNOG00000010482	ENSRNOT00000014274.4, NM_032057, XM_006232151	3	1	2	inositol monophosphatase 1	2:93675291-93696355:1	11.76	9.68	19.45	24.38	21.12	22.79	5.23	15.33	9.33	18.45	18.55	19.9	20.865	11.7967	0.565381
Oxct1	ENSRNOG00000043094	ENSRNOT00000065313.3, NM_001127580	2	1	1	3-oxoacid CoA transferase 1	2:53859738-54007733:1	0.51	0.78	1.21	0.96	1.78	1.73	0.76	0.97	1.25	1.66	1.87	1.69	1.615	0.913333	0.565531
Anxa13	ENSRNOG00000007980	ENSRNOT00000064847.1, XM_008765512	2	1	1	annexin A13	7:98220223-98270442:-1	0.57	0.59	1.24	1.57	0.98	1.73	0.75	1.8	1.39	2.2	2.62	2.11	1.86833	1.05667	0.565566
Orai3	ENSRNOG00000039730	ENSRNOT00000025732.6, NM_001014024	2	1	1	ORAI calcium release-activated calcium modulator 3	1:199217504-199222363:1	6.03	5.95	6.93	11.72	11.41	8.49	5.71	8.16	7.39	14.42	16.29	8.68	11.835	6.695	0.565695
Gngt2	ENSRNOG00000006108	ENSRNOT00000008011.5, XM_006247208, XM_006247209, XM_006247211	4	1	3	G protein subunit gamma transducin 2	10:83656312-83658601:1	9.83	4.64	13.1	17.42	24.62	15.41	11.87	16.44	23.85	31.21	23.36	28.85	23.4783	13.2883	0.565983
Zfp260/ENSRNOG00000020762	ENSRNOG00000020762	ENSRNOT00000049877.4, XM_017589609, XM_017589611, XM_017589612	4	1	3	zinc finger protein 260	1:88457594-88465110:1	3.61	4.37	6.49	6.55	9.33	7.96	2.88	5.33	4.35	7.9	7.91	8.08	7.955	4.505	0.56631
Zranb3	ENSRNOG00000003979	ENSRNOT00000005355.8, XM_006249701, XM_006249702, XM_006249704, XM_008769510, XM_017598962	6	1	5	zinc finger RANBP2-type containing 3	13:44661375-44704685:-1	0.37	0.57	1	0.64	1	1.54	0.22	0.55	0.7	1.07	0.87	0.9	1.00333	0.568333	0.566445
Ifitm1	ENSRNOG00000004273	ENSRNOT00000005645.6, NM_001106314, XM_006230530	3	1	2	interferon induced transmembrane protein 1	1:213765918-213767841:1	62.52	61.29	85.28	137.87	144.34	126.79	87.52	98.87	90.98	171.06	136.19	142.54	143.132	81.0767	0.566448
Lcp2	ENSRNOG00000005620	ENSRNOT00000046135.4	1	1	0	lymphocyte cytosolic protein 2	10:18996523-19043286:1	1.13	1.21	1.72	2.25	2.61	2.09	1.19	1.73	2.22	3.85	2.58	2.85	2.705	1.53333	0.566852
Ttll10	ENSRNOG00000020132	ENSRNOT00000055319.4, ENSRNOT00000064207.3, ENSRNOT00000085087.1, XM_006239559, XM_006239562	5	3	2	tubulin tyrosine ligase like 10	5:173471020-173483061:-1	0.2	0.6	0.51	1.01	0.85	0.85	0.05	0.45	2.08	1.55	0.98	1.62	1.14333	0.648333	0.567055
Ppp1r10	ENSRNOG00000059268	ENSRNOT00000088836.2, ENSRNOT00000091505.1, NM_022951	3	2	1	protein phosphatase 1, regulatory subunit 10	20:3329677-3344286:-1	9.64	12.76	15.4	9	24.6	9	4.93	12.29	13.18	31.13	31.1	15.44	20.045	11.3667	0.567057
Mok	ENSRNOG00000007850	ENSRNOT00000010529.5, ENSRNOT00000088986.1, NM_001010965, XM_006240590, XM_006240592, XM_006240593, XM_008764944	7	2	5	MOK protein kinase	6:135228755-135259586:-1	0.79	0.67	0.93	0.72	0.87	1.21	1.05	0.7	0.83	1.91	2.44	1.61	1.46	0.828333	0.567352
Bhmt2	ENSRNOG00000040120	ENSRNOT00000061708.4, NM_001014256	2	1	1	betaine-homocysteine S-methyltransferase 2	2:23272320-23289266:-1	181.64	216.02	309.53	391.71	438.71	390.17	62.46	372.59	314.47	485.13	434.95	426.77	427.907	242.785	0.567378
Clec4g	ENSRNOG00000054013	ENSRNOT00000078078.1, XM_008769016	2	1	1	C-type lectin domain family 4, member G	12:2273649-2278594:-1	21.14	21.97	36.56	57.11	58.47	37.94	6.43	40.58	53.8	65.09	56.48	42.89	52.9967	30.08	0.567583
Stxbp4	ENSRNOG00000032768	ENSRNOT00000041119.5, ENSRNOT00000083009.1, ENSRNOT00000092852.1, XM_006247129, XM_006247130, XM_006247131, XM_008768043	7	3	4	syntaxin binding protein 4	10:78048953-78168641:-1	0.48	0.91	2.23	1.45	1.82	2.65	0.97	2.42	1.63	2.98	2.36	3.95	2.535	1.44	0.568047
Caap1	ENSRNOG00000007299	ENSRNOT00000010173.5, NM_001034154, XM_006238400	3	1	2	caspase activity and apoptosis inhibitor 1	5:113480532-113532878:-1	3.07	4.13	4.82	4.26	5.89	6.57	3.4	4.14	4.06	7.5	7.7	9.65	6.92833	3.93667	0.568198
Spc25	ENSRNOG00000006731	ENSRNOT00000008837.5, XM_006234288	2	1	1	SPC25, NDC80 kinetochore complex component	3:55438534-55451798:-1	0.97	2.16	2.31	0.75	4.01	4.76	2.61	3.04	1.78	2.55	3.52	7.06	3.775	2.145	0.568212
LOC108348139/ENSRNOG00000049491	ENSRNOG00000049491	ENSRNOT00000075342.2, ENSRNOT00000079111.1, ENSRNOT00000087321.1	3	3	0	class II histocompatibility antigen, M beta 1 chain	20:3945601-3952846:1	1.04	1.06	1.91	1.08	3.25	2.39	1.48	2.35	1.48	4.12	3.42	2.14	2.73333	1.55333	0.568293
Ankh	ENSRNOG00000010960	ENSRNOT00000068484.2, NM_053714	2	1	1	ANKH inorganic pyrophosphate transport regulator	2:80131563-80256948:1	10.7	11.51	19.85	18.84	29.29	23.86	15.5	21.55	14.77	32.79	33.77	26.45	27.5	15.6467	0.56897
Gng2	ENSRNOG00000048980	ENSRNOT00000071133.2, NM_001257349, NM_031754	3	1	2	G protein subunit gamma 2	15:4748635-4853555:1	1.09	1.51	3.06	2.52	3.86	3.61	2.51	3.21	1.92	5.95	3.93	3.49	3.89333	2.21667	0.569349
AABR07065897.1	ENSRNOG00000037486	ENSRNOT00000056743.2	1	1	0	no description available	6:144071914-144073584:1	0.1	0.37	0.69	0.22	1.27	0.57	0.14	0.28	0.51	0.35	0.35	0.91	0.611667	0.348333	0.569482
Gins4	ENSRNOG00000018040	ENSRNOT00000024301.4, NM_001030027, XM_006253313	3	1	2	GINS complex subunit 4	16:73584521-73596793:1	1.37	1.77	2.87	1.66	4.53	3.93	3.34	3.67	2.08	5.67	4.09	6.62	4.41667	2.51667	0.569811
Tcp11l1	ENSRNOG00000042576	ENSRNOT00000060311.4, ENSRNOT00000077484.1, NM_001109202, XM_017591977, XM_017591978	5	2	3	t-complex 11 like 1	3:94622403-94657467:-1	0.61	0.39	0.62	0.7	0.91	1.66	0.69	0.77	0.51	1.05	1.06	0.92	1.05	0.598333	0.569841
Gdf2	ENSRNOG00000057751	ENSRNOT00000085255.1, NM_001106096	2	1	1	growth differentiation factor 2	16:10267510-10293545:1	8.59	10.73	23.13	18.65	23.35	25.95	3.06	24.02	19.2	33.58	29.43	24.75	25.9517	14.7883	0.569841
Wdr34	ENSRNOG00000015636	ENSRNOT00000021132.6, NM_001005542	2	1	1	WD repeat domain 34	3:8599251-8615329:-1	1.01	0.65	0.96	1.63	2.16	1.84	0.5	2.93	1.82	2.5	2.94	2.74	2.30167	1.31167	0.569877
Ikzf1	ENSRNOG00000004444	ENSRNOT00000005902.6, ENSRNOT00000080753.1, XM_006251491, XM_006251492, XM_006251493, XM_006251494, XM_006251495, XM_006251496, XM_006251497, XM_008770313, XM_008770314, XM_008770315, XM_008770316, XM_008770318	14	2	12	IKAROS family zinc finger 1	14:91783836-91867828:1	0.66	0.67	0.64	1.19	1.02	1.12	0.82	0.98	0.99	1.81	1.75	1.46	1.39167	0.793333	0.57006
Slc13a3	ENSRNOG00000019118	ENSRNOT00000025843.5, NM_022866	2	1	1	solute carrier family 13 member 3	3:162084336-162147398:-1	17.01	17.05	26.45	27.36	34.98	36.74	6.04	37.84	29.99	47.49	49.41	39.36	39.2233	22.3967	0.571004
AABR07034657.1	ENSRNOG00000039674	ENSRNOT00000012267.5	1	1	0	no description available	11:82813691-82814017:1	0	0	0.78	2.09	0	0.43	0.66	0	0	0	0	0	0.42	0.24	0.571429
Ap3s1	ENSRNOG00000003829	ENSRNOT00000064116.1, XM_006254693, XM_006254694, XM_006254695, XM_006254696, XM_008772131	6	1	5	adaptor-related protein complex 3, sigma 1 subunit	18:40732480-40797761:1	4.02	6.48	9.04	12.17	15.1	14.09	5.31	8.32	5.99	9.64	9.12	8.37	11.415	6.52667	0.571762
Mipol1	ENSRNOG00000009151	ENSRNOT00000012282.7, XM_003750162, XM_008764676, XM_008764677	4	1	3	mirror-image polydactyly 1	6:78215314-78503598:1	0.68	0.83	0.76	0.84	0.93	1.37	0.26	0.67	0.54	1.18	1.33	0.88	1.08833	0.623333	0.572741
Aasdh	ENSRNOG00000002137	ENSRNOT00000002907.5, XM_008770110, XM_008770111, XM_017599444, XM_017599445, XM_017599446, XM_017599447	7	1	6	aminoadipate-semialdehyde dehydrogenase	14:33635411-33647268:1	0.97	1.97	2.4	3.16	2.92	3.39	0.82	2.51	1.62	3.01	2.44	3.04	2.99333	1.715	0.57294
Prdx4	ENSRNOG00000003763	ENSRNOT00000005014.4, NM_053512, XM_006256951, XM_017602171	4	1	3	peroxiredoxin 4	X:43497763-43512994:1	78.89	76.25	79.29	129.85	141.32	132.59	67.6	101.93	97.59	164.77	154.82	151.7	145.842	83.5917	0.573167
LOC108349745	ENSRNOG00000046153	ENSRNOT00000020757.6	1	1	0	spindle assembly abnormal protein 6 homolog	1:69823107-69835185:-1	0.62	0.27	0.41	0.29	0.13	1.16	0.25	0.56	0.16	0.68	0.46	1.24	0.66	0.378333	0.573232
Ticam1	363328	XM_008766802, XM_017596709	2	0	2	toll-like receptor adaptor molecule 1	9:10783149-10790280:1	0.82	0.98	1.81	1.13	2.69	1.25	0.55	1.95	1.56	2.72	3.28	2.31	2.23	1.27833	0.573244
Ifngr2	ENSRNOG00000002032	ENSRNOT00000002779.5	1	1	0	interferon gamma receptor 2	11:31694339-31712611:1	4.97	5.34	5.82	10.06	11	11.3	4.57	7.02	6.6	9.77	10.01	7.71	9.975	5.72	0.573434
Gen1	ENSRNOG00000004667	ENSRNOT00000006470.4, XM_006239896	2	1	1	GEN1 Holliday junction 5' flap endonuclease	6:36910675-36940868:-1	0.83	0.97	1.19	1.19	2.11	2.21	0.54	1.02	0.72	1.17	1.45	1.06	1.53167	0.878333	0.573449
Slc13a2	ENSRNOG00000010337	ENSRNOT00000038690.4, ENSRNOT00000085074.1, NM_031746, XM_006246947, XM_017597524	5	2	3	solute carrier family 13 member 2	10:65664877-65691939:-1	3.83	2.36	2.8	6.05	4.58	4.07	1.42	2.95	3.57	5.73	5.85	3.24	4.92	2.82167	0.573509
Armcx2	ENSRNOG00000025705	ENSRNOT00000029511.5, XM_008773429, XM_017602122	3	1	2	armadillo repeat containing, X-linked 2	X:105617383-105622156:-1	0.39	0.54	1.03	1.33	0.91	1.04	0.53	0.68	0.88	1.35	1.21	1.22	1.17667	0.675	0.573654
LOC100910503	100910503	XM_006254489	1	0	1	uncharacterized LOC100910503	18:21109667-21114798:1	0	0.26	0.3	0	0.79	0	0.55	0	0.6	0.4	0.69	1.1	0.496667	0.285	0.573826
Afmid	ENSRNOG00000050205	ENSRNOT00000073809.1, XM_006247823, XM_017597530	3	1	2	arylformamidase	10:106828981-106844314:1	38.9	41.09	62.25	94.16	66.54	56.02	24.94	70.33	46.32	89.75	111.02	76.97	82.41	47.305	0.57402
Lrrc40	ENSRNOG00000011555	ENSRNOT00000015434.6, NM_001034926, XM_006233539, XM_008761564, XM_008761565, XM_017590945	6	1	5	leucine rich repeat containing 40	2:264876206-264893901:1	6.44	5.77	7.89	11.32	11.99	13.14	6.11	10.62	10.26	14.36	14.03	17.18	13.67	7.84833	0.574128
Rnaseh2a	ENSRNOG00000003504	ENSRNOT00000046181.4, ENSRNOT00000083159.1, XM_017601331, XM_017601332, XM_017601333, XM_017601334, XM_017601335, XM_017601337, XM_017601338	9	2	7	ribonuclease H2, subunit A	19:26074982-26084679:-1	9.85	8.97	15.11	15.8	18.97	19	8.65	20.85	18.36	28.23	31.79	28.64	23.7383	13.6317	0.574247
St14	ENSRNOG00000005903	ENSRNOT00000009139.6, NM_053635	2	1	1	suppression of tumorigenicity 14	8:32240113-32280813:-1	0.86	0.64	0.79	1.31	1.38	1.24	0.8	0.87	0.79	2.02	1.15	1.17	1.37833	0.791667	0.574365
Il13ra2	ENSRNOG00000032973	ENSRNOT00000043338.5, ENSRNOT00000084465.1, NM_133538, XM_006257427, XM_006257428, XM_006257430, XM_006257431, XM_008773388, XM_008773389, XM_008773390	10	2	8	interleukin 13 receptor subunit alpha 2	X:118444476-118514716:-1	0.65	0.56	2.85	2.48	3.95	2.6	0.68	3.93	1.5	3.06	3.51	2.1	2.95	1.695	0.574576
LOC102555217	ENSRNOG00000050729	ENSRNOT00000075429.2	1	1	0	zinc finger protein 120-like	3:145810436-145810834:-1	6.31	1.88	5.23	5.37	5.29	4.51	3.6	5.23	4.5	11.38	8.81	11.18	7.75667	4.45833	0.574774
Orc6	ENSRNOG00000024043	ENSRNOT00000039467.5, NM_001033690, XM_006255357	3	1	2	origin recognition complex, subunit 6	19:27457544-27464804:-1	1.53	2.68	1.79	1.4	3.53	5.88	1.39	3.52	1.04	3.12	2.6	4.25	3.46333	1.99167	0.575072
RGD1564854	ENSRNOG00000018832	ENSRNOT00000025501.4, XM_006233991	2	1	1	similar to divalent cation tolerant protein CUTA	3:13936783-13955651:1	10.11	6.14	11.76	16.62	16.86	14.38	9.17	11.32	10.11	19.34	19.76	14.94	16.9833	9.76833	0.575172
Nln	ENSRNOG00000011561	ENSRNOT00000066925.1, ENSRNOT00000082755.1, XM_006231880, XM_017590591	4	2	2	neurolysin	2:34097165-34185835:-1	7.8	9.01	10.62	15.04	14.01	17.1	5.07	13.43	10.48	18.14	16.8	16.94	16.3383	9.40167	0.575436
Vill	ENSRNOG00000011446	ENSRNOT00000015888.7, NM_001191617, XM_006244085	3	1	2	villin-like	8:127739712-127753301:1	3.93	5.21	10.66	13.49	15.03	12.14	3.94	13.3	14.05	19.33	14.84	13.94	14.795	8.515	0.575532
Tf	ENSRNOG00000030625	ENSRNOT00000012725.8, ENSRNOT00000045628.5, NM_001013110	3	2	1	transferrin	8:111694570-111721275:-1	9272.47	10316.7	15479.5	18869	20468.9	22170	6326.41	20949.2	16186.6	24556.1	26103.4	24194.7	22727	13088.5	0.5759
Igtp	ENSRNOG00000027008	ENSRNOT00000039335.5, ENSRNOT00000077764.1, NM_001008765	3	2	1	interferon gamma induced GTPase	10:43631105-43639009:1	6.52	4.44	10.08	19.33	17.79	10.36	3.3	27.93	10.58	27.4	23.91	10.31	18.1833	10.475	0.576077
Azin1	ENSRNOG00000005333	ENSRNOT00000007999.5, ENSRNOT00000079644.1, XM_006241568, XM_006241569, XM_008765457, XM_017595068	6	2	4	antizyme inhibitor 1	7:77345671-77358161:-1	8.53	10.32	16.43	10.69	20.27	21.95	4.99	13.47	7.99	20.21	15.66	18.35	17.855	10.2883	0.576216
Ahsg	25373	NM_012898	1	0	1	alpha-2-HS-glycoprotein	11:81711269-81717594:-1	7689.61	7306.73	11594	17172.1	16208.1	16614	4489.99	15426.7	11161.6	16484.6	15191.2	18410.7	16680.1	9611.44	0.576221
Adam15	ENSRNOG00000020590	ENSRNOT00000027970.4, ENSRNOT00000050868.4, NM_020308, XM_006232744, XM_008761203, XM_008761204, XM_008761205, XM_017591056	8	2	6	ADAM metallopeptidase domain 15	2:188662680-188672337:-1	4.13	2.74	4.73	6.4	7.73	6.43	3.16	6.42	3.91	7.82	9.53	5.63	7.25667	4.18167	0.576252
LOC501233	ENSRNOG00000015438	ENSRNOT00000020775.5, ENSRNOT00000024187.6, ENSRNOT00000024622.7, ENSRNOT00000074070.2, ENSRNOT00000074479.2, ENSRNOT00000083500.1, ENSRNOT00000085762.1	7	7	0	LRRGT00080	19:15081158-15335002:1	94.2	108.76	201.98	273.02	250.39	234.21	59.24	287.52	243.31	297.85	384.28	286.45	287.7	165.835	0.576416
RGD1565046	501741	XM_017597819	1	0	1	similar to CLM6	10:105047319-105049833:1	0.83	0	0.43	0.87	0.85	0.74	0	1.49	0	0.61	0.48	1.22	0.795	0.458333	0.57652
Wdr92	ENSRNOG00000022857	ENSRNOT00000029980.4, NM_001127559	2	1	1	WD repeat domain 92	14:100373129-100394143:1	3.63	2.67	5.64	5.2	6.38	6.31	2.44	5.6	3.66	7.75	7.53	7.83	6.83333	3.94	0.576585
Arhgef26	ENSRNOG00000014549	ENSRNOT00000019553.7, XM_227201	2	1	1	Rho guanine nucleotide exchange factor 26	2:27107263-27236336:1	4.01	2.6	9.85	9.25	12.74	6.99	4.89	5.9	8.56	11.1	11.99	10.01	10.3467	5.96833	0.576836
Rita1	ENSRNOG00000037720	ENSRNOT00000057242.2	1	1	0	RBPJ interacting and tubulin associated 1	12:41486076-41488885:1	2.54	1.91	4.15	3.72	4.63	3.02	1.09	3.01	1.52	4.55	4.74	3.99	4.10833	2.37	0.576876
Zfp111	ENSRNOG00000024376	ENSRNOT00000051473.5, NM_133323, XM_006228375	3	1	2	zinc finger protein 111	1:81035710-81046934:-1	1.5	2.29	3.03	2.34	3.33	3.16	1.3	3.1	2.52	4.89	5.37	4.71	3.96667	2.29	0.577311
Svip	ENSRNOG00000037137	ENSRNOT00000056024.4	1	1	0	small VCP interacting protein	1:107368117-107373807:-1	4.09	4.81	3.51	6.43	6.65	5.98	4.63	2.92	3.25	5.04	10.43	5.66	6.69833	3.86833	0.577507
LOC100909998	100909998	XM_003749568	1	0	1	zinc finger protein 2-like	3:120154631-120163872:-1	0.11	0.27	0.41	0.35	0.16	0.46	0.29	0.41	0	1.05	0.01	0.55	0.43	0.248333	0.577519
Map10	ENSRNOG00000028652	ENSRNOT00000031717.4	1	1	0	microtubule-associated protein 10	19:58505811-58508603:1	0.39	0.49	0.67	1.34	1.16	0.95	1.17	0.66	0.79	1.66	1.04	1.07	1.20333	0.695	0.577562
1700092M07Rik	ENSRNOG00000048966	ENSRNOT00000073052.1	1	1	0	RIKEN cDNA 1700092M07 gene	1:224938801-224939171:1	3.4	0.84	2.84	2.3	3.99	2.4	0	2.99	0.97	4.25	3.79	2.38	3.185	1.84	0.577708
LOC100910418	ENSRNOG00000060898	ENSRNOT00000088219.1, XM_003751623	2	1	1	tissue-type plasminogen activator-like	16:73745767-73763198:1	0	0	0.11	0	1.03	0.5	1.3	0	0.47	0.63	0	1.09	0.541667	0.313333	0.578462
Rbmxrtl	307779	NM_001107420	1	0	1	RNA binding motif protein, X chromosome retrogene-like	19:33081473-33084988:1	3.41	4.62	5.21	6.68	8.02	5.19	5.11	7.6	5.25	12.67	10.8	10.56	8.98667	5.2	0.578635
Pogk	ENSRNOG00000032058	ENSRNOT00000045056.3, ENSRNOT00000089827.1, XM_017598827, XM_017598828	4	2	2	pogo transposable element with KRAB domain	13:84604400-84618357:-1	1.49	1.92	2.18	3.14	4.33	3.3	1.58	2.91	2.94	4.68	4.02	3.03	3.75	2.17	0.578667
RGD1309534	ENSRNOG00000010887	ENSRNOT00000014496.6, NM_001014206	2	1	1	similar to RIKEN cDNA 4931406C07	8:13838549-13861120:-1	18.97	26.5	66.39	28.94	51	45.08	9.37	35.64	23.74	71.51	61.42	54.12	52.0117	30.1017	0.578748
Twf2	ENSRNOG00000048915	ENSRNOT00000074683.1	1	1	0	twinfilin actin-binding protein 2	8:114897011-114909531:1	1.84	1.36	3.07	3.22	3.11	2.66	1.01	2.41	1.87	5.36	3.18	2.43	3.32667	1.92667	0.579158
LOC685767	ENSRNOG00000053301	ENSRNOT00000084022.2, XM_001065185, XM_008768748, XM_008768750, XM_008768751, XM_008768752, XM_008768753, XM_017598156	8	1	7	similar to OX-2 membrane glycoprotein precursor (MRC OX-2 antigen) (CD200 antigen)	11:60335922-60363004:1	0.18	0.53	0.36	0.37	0.38	1.28	0.15	0.48	0.2	0.5	0.42	0.33	0.546667	0.316667	0.579268
Nab2	ENSRNOG00000008415	ENSRNOT00000057745.3, NM_001134874, XM_006241459	3	1	2	Ngfi-A binding protein 2	7:70964448-70971471:-1	2.41	3.06	2.98	5.19	6.66	4.59	2.22	2.58	3.94	4.54	5.12	3.57	4.945	2.865	0.579373
Pdp2	ENSRNOG00000012343	ENSRNOT00000016462.5, XM_006255048	2	1	1	pyruvate dehyrogenase phosphatase catalytic subunit 2	19:597427-601469:-1	6.58	9.87	13.33	15.91	15.5	12.03	3.15	12.31	6.19	16.19	17.02	12.11	14.7933	8.57167	0.579428
F11	ENSRNOG00000013684	ENSRNOT00000041946.2, ENSRNOT00000077662.1, XM_006253144, XM_006253145	4	2	2	coagulation factor XI	16:50189642-50201644:1	28.4	28.59	48.25	76.77	76.75	88.45	39.86	70.49	76.81	93.04	74.24	95.22	84.0783	48.7333	0.579618
Proz	ENSRNOG00000019700	ENSRNOT00000026666.9, ENSRNOT00000092690.1, XM_017600160	3	2	1	protein Z, vitamin K-dependent plasma glycoprotein	16:81784348-81797815:-1	86.9	99.46	159.29	166.14	210.59	208.02	37.95	211.21	179.8	260.44	265.39	224.66	222.54	129.102	0.580128
AC111734.2	ENSRNOG00000059725	ENSRNOT00000085688.1	1	1	0	no description available	13:89243336-89243563:1	2.66	0	1.43	5.54	2.72	2.34	4.89	2.38	0	1.94	4.5	2.54	3.26333	1.89333	0.580184
Antxr2	ENSRNOG00000000081	ENSRNOT00000000092.6, XM_008770083	2	1	1	anthrax toxin receptor 2	14:13191716-13331286:1	4.53	4.46	6.34	6.63	10.79	10.07	4.9	6.93	7.58	10.75	13.03	8.59	9.97667	5.79	0.580354
C7	ENSRNOG00000061379	ENSRNOT00000082548.1, XM_008760831	2	1	1	complement component 7	2:54707621-54781624:-1	0.69	3.03	2.63	5.06	4.23	3.57	2.53	2	3.06	4.32	2.78	4.04	4	2.32333	0.580833
LOC100912656	100912656	XM_017590100	1	0	1	zinc finger protein 91-like	1:97975334-97978962:-1	1.75	1.06	1.19	2.11	1.03	2.32	0.01	0	0.01	0.48	0.18	0.8	1.15333	0.67	0.580925
Trim65	ENSRNOG00000024145	ENSRNOT00000046026.5, NM_001135714	2	1	1	tripartite motif-containing 65	10:104674956-104681055:-1	8.02	7.1	15.28	13.28	21.61	15.52	3.33	22.13	11.75	22.06	25.56	18.35	19.3967	11.2683	0.580942
Ildr2	ENSRNOG00000025151	ENSRNOT00000031367.5, ENSRNOT00000064168.3, ENSRNOT00000072244.2, ENSRNOT00000072897.3, ENSRNOT00000073696.3, ENSRNOT00000074954.3, XM_008769713, XM_008769714, XM_008769716, XM_008769717, XM_017598996, XM_017598997	12	6	6	immunoglobulin-like domain containing receptor 2	13:84486152-84532347:1	0.2	0.42	0.24	0.92	0.48	0.58	0.72	0.16	1.02	0.77	1.12	0.88	0.791667	0.46	0.581053
Dmpk	ENSRNOG00000015085	ENSRNOT00000020428.8, XM_008759040, XM_008759041, XM_008759042, XM_008759043, XM_008759044, XM_008759045, XM_008759046, XM_008759047, XM_008759048, XM_008759049, XM_008759050, XM_008759051, XM_017589995	14	1	13	dystrophia myotonica-protein kinase	1:79989360-79999358:1	4.01	4.16	4.74	7.74	7.43	5.85	5.64	4.42	5.4	11.05	9.97	6.78	8.13667	4.72833	0.581114
Tlcd2	ENSRNOG00000037275	ENSRNOT00000056355.4, XM_006246869, XM_006246870, XM_573142	4	1	3	TLC domain containing 2	10:62303124-62306198:1	0.93	0.7	0.67	2.34	0.69	1.11	0.99	0.41	0.56	0.97	1.65	0.57	1.22167	0.71	0.581173
Slc4a1	ENSRNOG00000020951	ENSRNOT00000028445.6, ENSRNOT00000092102.1, NM_012651, XM_008767946	4	2	2	solute carrier family 4 (anion exchanger), member 1	10:90296148-90312396:-1	2.57	2.04	4.8	5	4.37	3.9	1.56	4.22	1.27	5.96	5.53	3.54	4.71667	2.74333	0.581625
Pigu	ENSRNOG00000025181	ENSRNOT00000034708.5, ENSRNOT00000038809.6, ENSRNOT00000089935.1, NM_181637, XM_006235325	5	3	2	phosphatidylinositol glycan anchor biosynthesis, class U	3:150803096-150855772:-1	10.29	12.89	15.43	17.4	28.43	22.36	13.19	24.29	15.86	33.03	31.57	25.3	26.3483	15.325	0.581631
Stag1	ENSRNOG00000015389	ENSRNOT00000066917.1, ENSRNOT00000079618.1, XM_006243631, XM_006243632, XM_008766528	5	2	3	stromal antigen 1	8:108958141-109342738:1	3.28	3.78	6.48	5.7	6.53	7.75	4.65	4.14	3.02	7.81	7.11	8.67	7.26167	4.225	0.581822
AABR07027750.1	ENSRNOG00000042692	ENSRNOT00000066313.3, ENSRNOT00000083829.1	2	2	0	no description available	17:43477600-43504604:-1	1	1.15	0.9	0.87	2.45	1.73	1.35	0.9	0.68	2.69	1.55	0.98	1.71167	0.996667	0.582278
Gsta5	ENSRNOG00000000201	ENSRNOT00000044944.5, NM_001010921, XM_017595811, XM_017595812	4	1	3	glutathione S-transferase alpha 5	8:85556115-85564913:1	279.91	465.76	265.63	878.36	416.98	354.45	74.55	311.2	386.37	319.47	720.09	373.36	510.452	297.237	0.582301
Stat5a	ENSRNOG00000019496	ENSRNOT00000026662.3, NM_017064	2	1	1	signal transducer and activator of transcription 5A	10:88764732-88789060:1	1.77	1.93	2.61	3.18	3.35	2.98	1.25	2.69	2.47	4.19	4.34	3.79	3.63833	2.12	0.582684
LOC500712	ENSRNOG00000010478	ENSRNOT00000013961.6, ENSRNOT00000014073.5, ENSRNOT00000033897.2, ENSRNOT00000077517.1, ENSRNOT00000078064.1, ENSRNOT00000082680.1, ENSRNOT00000084685.1, ENSRNOT00000087017.1	8	8	0	Ab1-233	6:127941526-128080889:1	990.38	786.45	773.44	1998.37	2349.72	1565.28	1920.29	1577.63	2678.2	3272.53	3266.05	2523.83	2495.96	1454.4	0.5827
Ctsc	ENSRNOG00000016496	ENSRNOT00000022342.5, NM_017097, XM_008759636, XM_008759637	4	1	3	cathepsin C	1:151918598-151949979:1	54.74	51.28	75.44	101.51	94.82	98.83	58.21	69.04	83.26	135.94	134.32	107.21	112.105	65.3283	0.582742
Thbs4	ENSRNOG00000012471	ENSRNOT00000065224.1, ENSRNOT00000083531.1	2	2	0	thrombospondin 4	2:22343727-22385855:-1	0.51	0.42	0.77	1.13	0.71	1.27	0.34	1.16	0.77	1.09	1.34	1.27	1.135	0.661667	0.582966
Crot	ENSRNOG00000006779	ENSRNOT00000067462.2, ENSRNOT00000090968.1, ENSRNOT00000091799.1, NM_031987, XM_006236004	5	3	2	carnitine O-octanoyltransferase	4:22081673-22116264:1	45.51	41.15	41.23	87.15	75.9	67.49	30.66	82.43	40.54	83.24	93.88	75.15	80.4683	46.92	0.583087
Gins1	ENSRNOG00000008091	ENSRNOT00000010955.5, NM_001109207	2	1	1	GINS complex subunit 1	3:146695366-146716787:1	3.53	2.42	1.82	1.65	3.75	5.15	4.25	3.33	1.27	3.97	6.3	7.68	4.75	2.77	0.583158
UST4r	ENSRNOG00000049826	ENSRNOT00000050010.3, ENSRNOT00000077408.1, NM_134379	3	2	1	integral membrane transport protein UST4r	1:224319927-224389499:-1	30.47	34.47	66.32	86.97	70.85	67.78	18.42	57.81	32.32	59.22	65.46	60.89	68.5283	39.9683	0.583238
Mgll	ENSRNOG00000014508	ENSRNOT00000029125.6, ENSRNOT00000077231.1, XM_008763053	3	2	1	monoglyceride lipase	4:120671489-120771068:1	12.19	10.24	17.21	24.72	19.32	19.45	7.64	16.49	9.59	19.41	23.72	19.15	20.9617	12.2267	0.583287
Sigirr	ENSRNOG00000015593	ENSRNOT00000054874.2, XM_006230552, XM_006230553, XM_008759989, XM_008759990, XM_017589230	6	1	5	single Ig and TIR domain containing	1:213898401-213907144:-1	15.25	12.49	16.42	33.27	23.38	23.68	8.75	28.58	13.48	24.88	27.46	30.09	27.1267	15.8283	0.583497
Pxmp4	ENSRNOG00000016975	ENSRNOT00000022914.5, NM_172223	2	1	1	peroxisomal membrane protein 4	3:150091646-150108893:-1	26.45	26.62	27.23	18.47	52.2	28.92	12.97	36.11	32.29	64.42	69.54	43.49	46.1733	26.945	0.583562
Ttyh2	ENSRNOG00000024578	ENSRNOT00000004081.8, XM_221081	2	1	1	tweety family member 2	10:103206085-103248911:1	14.01	9.88	19.92	22.04	26.36	23.23	6.9	19.77	18.93	26.45	32.37	22.74	25.5317	14.9017	0.583654
Hic1	ENSRNOG00000046405	ENSRNOT00000004143.4, NM_001107021	2	1	1	hypermethylated in cancer 1	10:62007150-62010774:-1	0.76	0.72	1.87	1.47	2.25	0.95	1.02	1.24	0.83	2.9	1.43	2.03	1.83833	1.07333	0.583862
Ptma/ENSRNOG00000025731	ENSRNOG00000025731	ENSRNOT00000051368.4	1	1	0	prothymosin alpha	13:89873243-89874008:-1	6.78	3.59	4.39	2.86	6.36	6.39	6.83	11.81	5.7	12.72	21.71	16.92	11.16	6.51667	0.583931
Hsd17b1	ENSRNOG00000019830	ENSRNOT00000026878.5, NM_012851	2	1	1	hydroxysteroid (17-beta) dehydrogenase 1	10:88987558-88989758:1	0.91	0.63	1.14	0.81	2.23	1.03	0.26	0.76	0.54	1.23	1.36	0.6	1.21	0.706667	0.584022
RGD1311188	315088	XM_008765570	1	0	1	similar to 1500031N24Rik protein	7:117025944-117032875:1	0.4	1.07	0.47	0.38	0.72	0.47	0.56	0	0	1.06	0	1.65	0.713333	0.416667	0.584112
Cxcr5	ENSRNOG00000012430	ENSRNOT00000016580.3, NM_053303, XM_006242901	3	1	2	C-X-C motif chemokine receptor 5	8:48837114-48850498:-1	0.33	0.5	0.7	1.1	0.61	0.83	0.22	0.72	1.07	1.42	1.35	0.75	1.01	0.59	0.584158
Card9	ENSRNOG00000051470	ENSRNOT00000091484.1, XM_008761626, XM_017592019	3	1	2	caspase recruitment domain family, member 9	3:3800983-3806841:-1	1.12	0.82	0.93	1.42	1.5	1.59	0.69	1.18	1.02	2.3	2.17	0.88	1.64333	0.96	0.584178
Klhl7	ENSRNOG00000010453	ENSRNOT00000013932.6, NM_001012187	2	1	1	kelch-like family member 7	4:7532881-7582032:-1	3.33	4.12	5.72	6.59	7.44	7.57	3.46	3.58	4.66	6.42	6.46	8.09	7.095	4.145	0.584214
Fam122b	ENSRNOG00000002285	ENSRNOT00000003145.6, ENSRNOT00000089777.1, XM_006257643, XM_008773634	4	2	2	family with sequence similarity 122B	X:157853993-157879939:1	0.34	0.25	0.79	0.41	0.65	0.92	0.68	0.81	0	0.41	1.54	0.98	0.818333	0.478333	0.584521
Serp1	ENSRNOG00000011763	ENSRNOT00000017868.5, NM_030835	2	1	1	stress-associated endoplasmic reticulum protein 1	2:148718279-148722263:-1	55.76	59.94	119.16	77.59	117.84	139.45	90.42	101.92	48.61	177.01	128.83	172.69	135.568	79.3017	0.584957
Nap1l5	ENSRNOG00000007808	ENSRNOT00000010263.3, NM_001044293, XM_006236587	3	1	2	nucleosome assembly protein 1-like 5	4:89149317-89151184:-1	0.87	0.74	1.39	1.23	1.01	1.37	0.58	0.67	0.43	1.32	1.65	1.42	1.33333	0.78	0.585
LOC103694158	103694158	XM_008771960	1	0	1	uncharacterized LOC103694158	18:1390534-1392647:-1	0.36	1.07	0.42	0.55	1.28	1.37	1.51	0.25	0.65	1.41	1.58	1.09	1.21333	0.71	0.585165
Exog	ENSRNOG00000014801	ENSRNOT00000020174.5, NM_001106866, XM_006244088	3	1	2	endo/exonuclease (5'-3'), endonuclease G-like	8:128133431-128153110:1	0.82	1.14	1.81	1.77	1.42	2.51	1.73	1.35	1.65	2.67	2.71	3.44	2.42	1.41667	0.585399
Ctla2a	ENSRNOG00000039971	ENSRNOT00000061422.2, XM_006253525	2	1	1	cytotoxic T lymphocyte-associated protein 2 alpha	17:4169838-4171723:1	7.25	6.22	8.36	13.45	13.95	12.61	6.51	8.66	10.31	13.35	14.11	13.31	13.4633	7.885	0.585665
LOC103692173/103692173	103692173	XM_008763090, XM_008763091	2	0	2	WW domain-binding protein 1	4:114817601-114819866:-1	1.22	2.61	1.93	1.53	3.07	2.03	1.26	1.81	1.14	3.37	5.59	1.43	2.83667	1.66167	0.585781
Wbp1/297381	297381	XM_006236712, XM_006236713	2	0	2	WW domain binding protein 1	4:113951875-113954138:-1	1.22	2.61	1.93	1.53	3.07	2.03	1.26	1.81	1.14	3.37	5.59	1.43	2.83667	1.66167	0.585781
Rbm14	ENSRNOG00000045568	ENSRNOT00000071020.2, ENSRNOT00000072373.3, XM_008760067	3	2	1	RNA binding motif protein 14	1:220056031-220067124:-1	5.74	5.17	5.93	7	9.23	8.88	5.81	4.83	4.22	8.96	10.09	9.95	9.01833	5.28333	0.585844
Kcnk5	ENSRNOG00000047005	ENSRNOT00000075153.2, NM_001039516	2	1	1	potassium two pore domain channel subfamily K member 5	15:4554603-4597000:1	5.16	4.82	4.84	4.41	9.35	3.44	3.41	5.17	3.9	13.63	11.65	4.09	7.76167	4.55	0.586214
Lrp5	ENSRNOG00000015911	ENSRNOT00000022213.7, NM_001106321, XM_006230726	3	1	2	LDL receptor related protein 5	1:218816833-218920094:-1	14.27	13.7	17.78	24.35	31.13	30.33	11.79	34.7	21.34	34.88	39.61	33.32	32.27	18.93	0.586613
Gramd1b	ENSRNOG00000053577	ENSRNOT00000083939.1, NM_001191616, XM_006243110, XM_017595537, XM_017595538, XM_017595539, XM_017595540, XM_017595541, XM_017595542, XM_017595543, XM_017595544, XM_017595545	12	1	11	GRAM domain containing 1B	8:44165324-44327441:-1	0.66	0.28	0.45	0.49	0.77	0.71	0.55	0.45	0.72	1.55	0.85	0.93	0.883333	0.518333	0.586792
S1pr1	ENSRNOG00000013683	ENSRNOT00000018318.3, XM_008761459	2	1	1	sphingosine-1-phosphate receptor 1	2:218654554-218658761:-1	15.4	9.91	19.96	39.87	30.76	24.02	7.41	26.87	16.98	25.65	28.03	16.15	27.4133	16.0883	0.58688
Msh3	ENSRNOG00000013673	ENSRNOT00000018449.7, NM_001191957, XM_006231768, XM_006231769	4	1	3	mutS homolog 3	2:21790048-21931411:-1	2.64	3.06	3.81	4.9	4.46	6.14	2.26	3.98	3.4	5.33	5.25	6.54	5.43667	3.19167	0.587063
Rasl10b	ENSRNOG00000010302	ENSRNOT00000013687.7, ENSRNOT00000076897.2, NM_001191648, XM_006247028, XM_006247029, XM_008768034	6	2	4	RAS-like, family 10, member B	10:70627407-70637330:1	0.49	1.02	5.06	4.8	4.49	5.52	0	4.43	1.1	0.9	1.79	3.11	3.435	2.01667	0.587094
Mgst3	ENSRNOG00000004245	ENSRNOT00000005719.7, XM_006250209	2	1	1	microsomal glutathione S-transferase 3	13:85601499-85622314:-1	203.81	213.61	164.47	253.45	266.09	269.46	35.82	167.92	140.44	265.43	265.44	257.34	262.868	154.345	0.587157
Aspn/ENSRNOG00000050431	ENSRNOG00000050431	ENSRNOT00000074041.2, ENSRNOT00000093577.1, ENSRNOT00000093624.1	3	3	0	asporin	17:15495790-15519282:-1	0.37	0.33	1.17	0.48	0.53	1.44	0.22	0	0.4	0.72	0.24	0.83	0.706667	0.415	0.587264
LOC100362216	ENSRNOG00000017557	ENSRNOT00000023592.3, XM_006245499, XM_006245500	3	1	2	hypothetical protein LOC100362216	9:93061845-93070449:1	6.28	3.37	10.01	13.82	9.98	8.43	3.32	12.26	7.28	13.07	15.95	11.15	12.0667	7.08667	0.587293
AABR07051251.1	ENSRNOG00000056471	ENSRNOT00000078985.1	1	1	0	no description available	3:4106477-4108613:1	0.3	0	0	0	0	1.89	0.81	0	0	0	0	0	0.315	0.185	0.587302
Arhgef37	ENSRNOG00000025502	ENSRNOT00000032189.3, ENSRNOT00000087188.1, NM_001100974, XM_006254807, XM_006254808, XM_006254809, XM_006254811	7	2	5	Rho guanine nucleotide exchange factor 37	18:56826546-56859158:-1	1.12	1.56	1.41	2.76	1.87	3.44	1.19	2.64	1.41	2.64	2.16	3.01	2.64667	1.555	0.587531
AABR07026058.1	ENSRNOG00000050067	ENSRNOT00000074978.1	1	1	0	ribosomal protein S9-like	16:61873898-61874470:-1	4.19	6.17	11.54	18.55	14.73	10.22	2.78	15.19	10.51	13.4	13.35	15.49	14.29	8.39667	0.58759
Dock10	301556	XM_008767310, XM_008767311, XM_008767312, XM_008767313, XM_008767314, XM_008767315, XM_017596831, XM_017596832, XM_017596901	9	0	9	dedicator of cytokinesis 10	9:86424638-86571854:-1	0.92	0.87	1.06	1.5	1.29	1.43	0.84	0.88	1.03	1.33	2.48	1.5	1.58833	0.933333	0.587618
Cebpa	ENSRNOG00000010918	ENSRNOT00000014517.5	1	1	0	CCAAT/enhancer binding protein alpha	1:91363492-91366164:1	54.31	49.18	62.26	129.43	142.34	85.51	23.91	76.66	118.7	128.79	116.22	52.84	109.188	64.17	0.5877
Rinl	ENSRNOG00000025354	ENSRNOT00000036907.4, ENSRNOT00000078156.1, NM_001106241, XM_006228653, XM_006228654, XM_006228655, XM_006228656, XM_006228657, XM_008759120, XM_008759121	10	2	8	Ras and Rab interactor-like	1:86972252-86982420:1	0.78	0.66	1.07	1.12	1.52	1.54	0.82	1.08	1.28	1.81	2.27	1.42	1.61333	0.948333	0.58781
Scml4	ENSRNOG00000026110	ENSRNOT00000064905.1, ENSRNOT00000087230.1, XM_006256572, XM_008772989, XM_008772990	5	2	3	sex comb on midleg-like 4 (Drosophila)	20:47670723-47686465:1	2.55	1.74	3.53	2.86	5	2.58	1.6	5.07	2.42	4.36	8.15	5.81	4.79333	2.81833	0.587969
Ifi44	ENSRNOG00000022218	ENSRNOT00000029990.5, ENSRNOT00000084873.1, XM_006233495, XM_006233497, XM_006233498	5	2	3	interferon-induced protein 44	2:256897778-256915563:-1	3.26	4.11	4.13	7.42	8.56	7.48	3.15	7.33	5.51	8.33	8.83	6.13	7.79167	4.58167	0.588021
Ifit1	ENSRNOG00000019050	ENSRNOT00000025770.4, NM_020096	2	1	1	interferon-induced protein with tetratricopeptide repeats 1	1:252944105-252946170:1	1	0.96	1.77	1.76	3.19	2.81	0.36	3.28	3.75	4.61	5	1.54	3.15167	1.85333	0.588049
Foxa1	ENSRNOG00000009284	ENSRNOT00000009940.6, NM_012742	2	1	1	forkhead box A1	6:78516579-78549669:-1	6.36	6.37	6.65	9.6	9.18	8.24	4.56	6.66	5.61	12.54	12.86	9.13	10.2583	6.035	0.588302
Kmt5a	ENSRNOG00000001062	ENSRNOT00000066253.2, XM_006249330, XM_017598457, XM_017598458	4	1	3	lysine methyltransferase 5A	12:37559770-37574750:-1	6.9	7.4	9.88	7.15	12.44	13.15	6.31	10.74	10.94	19.47	19.5	16.96	14.7783	8.695	0.588361
C1qtnf6	ENSRNOG00000007300	ENSRNOT00000009551.7, NM_001034932, XM_006241985	3	1	2	C1q and tumor necrosis factor related protein 6	7:119747860-119752727:-1	3.53	1.39	5.68	1.57	7.24	4.36	2.89	2.84	3.14	10.8	4.06	5.06	5.515	3.245	0.588395
Skp2	ENSRNOG00000059059	ENSRNOT00000089178.1	1	1	0	S-phase kinase associated protein 2	2:58506151-58534211:-1	0.69	0.61	0.85	0.3	1.89	1.56	0.38	1.29	1.1	1.5	1.15	1.96	1.39333	0.82	0.588517
Arhgdib	ENSRNOG00000005809	ENSRNOT00000007779.7, NM_001009600, XM_006237561, XM_006237562, XM_006237563, XM_006237564, XM_006237565	7	1	6	Rho GDP dissociation inhibitor beta	4:170913926-170932578:-1	9.94	7.51	15.77	20.48	22	18.52	10.52	15.83	19.13	29.46	23.1	20.16	22.2867	13.1167	0.588543
Rcbtb2	ENSRNOG00000015054	ENSRNOT00000020836.6, ENSRNOT00000091000.1, XM_008770847, XM_008770848, XM_008770849, XM_008770850, XM_008770851, XM_008770852, XM_008770853, XM_008770854, XM_008770855, XM_008770856, XM_008770857, XM_008770858, XM_008770859, XM_008770860, XM_008770861, XM_017599635, XM_017599636	19	2	17	RCC1 and BTB domain containing protein 2	15:55050704-55074728:1	14.66	13.95	21.48	30.8	26.59	27.59	7.4	23.44	16.88	26	27.56	27.65	27.6983	16.3017	0.588543
Sctr	ENSRNOG00000049766	ENSRNOT00000072088.2, NM_031115	2	1	1	secretin receptor	13:36039241-36090515:1	1.16	1.25	1.01	1.28	1.71	1.27	0.44	1.13	2.53	3.73	2.88	1.9	2.12833	1.25333	0.58888
Spin2a	ENSRNOG00000031286	ENSRNOT00000052281.3	1	1	0	spindlin family, member 2A	X:17962909-17964888:-1	0.49	0.6	0.5	1.21	0.68	0.88	0	0.66	0	0.53	0.28	0.24	0.636667	0.375	0.589005
RGD1560010	ENSRNOG00000010071	ENSRNOT00000013356.6, NM_001107685	2	1	1	RGD1560010	2:178389986-178393118:1	0.88	1.28	1.18	1.38	2.26	1.53	0.77	0.77	0.37	0.59	1.15	2	1.485	0.875	0.589226
Tmem125/ENSRNOG00000006924	ENSRNOG00000006924	ENSRNOT00000009061.6, ENSRNOT00000092823.1	2	2	0	transmembrane protein 125	5:137370577-137372993:-1	5.08	9.52	19.95	19.76	17.26	22.12	1.54	25.19	13.37	19.26	26.01	22.27	21.1133	12.4417	0.58928
Map3k7cl	ENSRNOG00000001584	ENSRNOT00000002158.6, ENSRNOT00000084580.1, XM_006248016	3	2	1	MAP3K7 C-terminal like	11:27208564-27251797:1	0.56	0.92	1.15	0.83	1.25	1.5	0.23	0.77	0.79	1.35	0.78	1.79	1.25	0.736667	0.589333
Dhdh	ENSRNOG00000020883	ENSRNOT00000028334.5, XM_008759458	2	1	1	dihydrodiol dehydrogenase	1:101465937-101476864:-1	2.3	2.93	3.81	4.22	5.78	4.39	3.22	3.77	1.85	4.8	5.69	5.45	5.055	2.98	0.589515
Msra	ENSRNOG00000012440	ENSRNOT00000016616.6, ENSRNOT00000072997.3, NM_053307, XM_008770745	4	2	2	methionine sulfoxide reductase A	15:47488333-47800034:-1	41.81	48.07	49.73	67.75	72.83	75.9	25.3	64.5	65.42	103.06	104.35	75.57	83.2433	49.1383	0.590298
Cryab	ENSRNOG00000010524	ENSRNOT00000059127.3, NM_012935	2	1	1	crystallin, alpha B	8:55178543-55182546:1	2.18	1.31	3.86	3.94	3.42	4.5	1.84	3.73	2.41	3.93	6.14	4.03	4.32667	2.555	0.590524
Cd86	ENSRNOG00000038835	ENSRNOT00000003129.6, ENSRNOT00000078936.1, XM_006248399, XM_006248400	4	2	2	CD86 molecule	11:67082193-67117948:1	1.95	1.07	1.87	2.27	2.97	2.18	0.85	1.62	2.08	2.97	3.22	2.37	2.66333	1.57333	0.590738
Col14a1	ENSRNOG00000026415	ENSRNOT00000067649.3, NM_001130548	2	1	1	collagen type XIV alpha 1 chain	7:95054877-95274073:1	6.93	10.51	17.26	12.49	20.03	28.4	5.7	21.87	20.26	27.18	25.36	26.2	23.2767	13.755	0.590935
Sh3bgrl	ENSRNOG00000002280	ENSRNOT00000042827.5	1	1	0	SH3 domain binding glutamate-rich protein like	X:80213332-80309936:1	62.85	66.13	101.9	77.96	117.73	127.69	51.22	74.1	75.46	137.37	137.86	131.82	121.738	71.9433	0.590967
Prelid2	ENSRNOG00000054049	ENSRNOT00000087852.1, NM_001271333, XM_008772173	3	1	2	PRELI domain containing 2	18:36217629-36286217:-1	7.3	6.21	5.14	15.72	17.77	9.07	9.21	7.63	11.12	14.16	10.54	11.59	13.1417	7.76833	0.591122
Exo5	ENSRNOG00000037432	ENSRNOT00000056644.2	1	1	0	exonuclease 5	5:139849930-139853247:-1	2.25	1.91	2.13	4.11	3.74	3.48	1.61	2.65	2.21	3.94	3.46	2.84	3.595	2.12667	0.591562
Itih1	ENSRNOG00000033386	ENSRNOT00000051751.3, NM_001107291, XM_008770995	3	1	2	inter-alpha trypsin inhibitor, heavy chain 1	16:7012380-7026497:-1	254.97	248.07	310.97	470.01	491.67	455.26	194.29	474.07	407.05	630.89	590.54	554.54	532.152	314.903	0.591755
Scap	ENSRNOG00000020853	ENSRNOT00000028295.7, ENSRNOT00000090238.1, XM_006243922, XM_006243923, XM_006243924, XM_006243925, XM_017595596, XM_017595597	8	2	6	SREBF chaperone	8:118596889-118628650:1	15.71	16.4	19.53	36.13	28.82	30.95	20.85	21.09	24.57	33.71	36.33	33.71	33.275	19.6917	0.591786
Fggy	ENSRNOG00000008907	ENSRNOT00000011767.5, XM_006238410, XM_006238413, XM_008763857, XM_008763858, XM_008763859, XM_017593260, XM_017593261, XM_017593262, XM_017593263	10	1	9	FGGY carbohydrate kinase domain containing	5:114716823-114901571:1	13.78	12.31	22.7	32.58	27.83	26.53	7.87	25.79	20.58	25.44	29.66	32.05	29.015	17.1717	0.59182
Pank3	ENSRNOG00000007419	ENSRNOT00000059780.3	1	1	0	pantothenate kinase 3	10:20591432-20615258:1	4.69	5.32	6.85	8.35	9	9.27	3.49	4.15	3.28	5.98	6.3	8.02	7.82	4.63	0.592072
Mcm2	ENSRNOG00000016316	ENSRNOT00000022231.6, XM_006236863	2	1	1	minichromosome maintenance complex component 2	4:120825701-120840221:-1	2.11	2.37	7.01	2.04	6.94	8.98	3.54	8.81	3.39	9.09	6.98	11.95	7.66333	4.53833	0.592214
Ttll3	ENSRNOG00000009032	ENSRNOT00000012015.7, NM_001108640, XM_017592689, XM_017592690, XM_017592691, XM_017592692, XM_017592693, XM_017592694, XM_017592695, XM_017592696, XM_017592697, XM_017592698, XM_017592699	13	1	12	tubulin tyrosine ligase like 3	4:145344473-145366614:1	1.4	2.1	4.14	3.38	3.96	4.23	1.34	4.89	2.58	6.09	5.65	4.45	4.62667	2.74167	0.592579
LOC108351813	108351813	XM_017596173	1	0	1	endogenous retrovirus group K member 9 Pol protein-like	8:3358198-3364457:1	0.23	0.86	1.27	0.5	1.22	1.28	0.31	0	0.4	1.04	0.8	0.34	0.863333	0.511667	0.592664
Hsd3b5	ENSRNOG00000019417	ENSRNOT00000026290.7, ENSRNOT00000079754.1, NM_012584	3	2	1	hydroxy-delta-5-steroid dehydrogenase, 3 beta- and steroid delta-isomerase 5	2:200615910-200633317:-1	0.37	0.64	0.4	0.46	1.01	0.37	0.38	0.32	0.16	0.5	0.86	0.63	0.638333	0.378333	0.592689
Fam149a	ENSRNOG00000021693	ENSRNOT00000034448.5, XM_341438	2	1	1	family with sequence similarity 149, member A	16:50049816-50105962:1	4.01	3.76	6.45	7.57	7.13	9.46	2.57	6.61	6.52	8.61	10.06	7.65	8.41333	4.98667	0.59271
Fahd2a	ENSRNOG00000013974	ENSRNOT00000018922.7, NM_001134834, XM_006234960	3	1	2	fumarylacetoacetate hydrolase domain containing 2A	3:120003218-120011374:-1	26.99	28.59	40.39	56.94	56.39	50.78	14.74	54.22	49.74	69.12	67.43	61.19	60.3083	35.7783	0.593257
Fam65a	291974	XM_006255470, XM_006255471, XM_006255472, XM_006255473, XM_006255474, XM_006255475, XM_017601230	7	0	7	family with sequence similarity 65, member A	19:37575815-37584842:1	0.34	0.83	0.44	1.41	1.13	3.02	1.92	0.88	1.6	1.54	1.67	1.36	1.68833	1.00167	0.593287
Synj2	ENSRNOG00000017114	ENSRNOT00000066798.4, ENSRNOT00000067661.3, ENSRNOT00000068476.4, NM_001113371, NM_001113372, NM_032071	6	3	3	synaptojanin 2	1:46835971-46932544:1	0.83	1.1	1.1	2.3	1.52	1.59	0.52	1.42	1.6	2.06	1.92	1.68	1.845	1.095	0.593496
Myorg	ENSRNOG00000023208	ENSRNOT00000033235.5	1	1	0	myogenesis regulating glycosidase	5:57876498-57881944:-1	2.18	2.79	6.19	8.31	6.61	5.06	1.64	6.92	4.97	6.88	9.09	5.64	6.93167	4.115	0.593652
Tmem33	ENSRNOG00000002254	ENSRNOT00000003128.4, NM_001034198, NM_021671	3	1	2	transmembrane protein 33	14:42537352-42559580:-1	17.2	17.58	21.01	31.9	32.63	40.1	15.82	17.19	16.92	19.31	24.1	30.03	29.6783	17.62	0.593699
Lig1	ENSRNOG00000014193	ENSRNOT00000019799.6, NM_001024268	2	1	1	DNA ligase 1	1:75356220-75394757:1	3.86	3.39	4.99	3.09	7.59	9.5	5.22	7.77	7.15	11.13	10.86	12.35	9.08667	5.39667	0.59391
Ppdpf	ENSRNOG00000012722	ENSRNOT00000017319.5, XM_006235746, XM_006235748, XM_017591621	4	1	3	pancreatic progenitor cell differentiation and proliferation factor	3:176691329-176692271:1	83.37	79.12	139.68	177.53	174.69	147.59	54.35	165.46	142.55	194.92	228.74	194.89	186.393	110.755	0.5942
Tmpo	ENSRNOG00000008797	ENSRNOT00000012715.4, NM_012887, XM_008765218, XM_008765219, XM_008765220	5	1	4	thymopoietin	7:31860213-31872416:-1	7.84	8.64	13.81	12.65	17.17	21.38	13.37	14.24	10.78	19.25	21.03	24.05	19.255	11.4467	0.594478
Acot6	ENSRNOG00000029637	ENSRNOT00000058101.1	1	1	0	acyl-CoA thioesterase 6	6:107581608-107590373:1	0.14	0.3	0.58	0.07	0.49	0.24	0.09	0.28	0.24	0.23	1.2	0.51	0.456667	0.271667	0.594891
Mpdz	ENSRNOG00000007894	ENSRNOT00000051028.3, ENSRNOT00000089235.1, NM_019196, XM_006238341, XM_006238342, XM_006238343, XM_006238344, XM_017593204	8	2	6	multiple PDZ domain crumbs cell polarity complex component	5:99414045-99521762:-1	2.33	2.14	2.8	3.74	3.76	4.52	1.5	3.2	2.38	3.72	4.07	4.31	4.02	2.39167	0.594942
Myh9/ENSRNOG00000004860	ENSRNOG00000004860	ENSRNOT00000007398.4	1	1	0	myosin, heavy chain 9	7:118741110-118792625:-1	5.88	5.83	7	21.24	8.48	19.18	10.97	13.72	11.34	27.73	14.8	0.51	15.3233	9.12333	0.595388
Ckb	ENSRNOG00000010872	ENSRNOT00000015122.5	1	1	0	creatine kinase B	6:136142956-136145837:-1	4.94	5.6	10.1	7.96	12.45	11.48	5.98	10.95	7.37	19.69	12.34	11.54	12.5767	7.49	0.595547
RGD1559575	ENSRNOG00000032396	ENSRNOT00000046438.5	1	1	0	similar to novel protein	10:34232615-34242985:-1	1.97	1.78	2.09	3.54	3.4	3.37	0.78	3.79	2.06	3.46	3.46	3.7	3.48833	2.07833	0.595796
Klra2/494193	494193	NM_001009718, XM_008763403	2	0	2	killer cell lectin-like receptor, subfamily A, member 2	4:165005770-165026562:-1	0.94	0.23	1.49	1.34	1.46	1.7	0.21	1.68	0.27	1.35	1.57	0.67	1.34833	0.803333	0.595797
Lrp1	ENSRNOG00000025053	ENSRNOT00000031005.5, XM_008765393	2	1	1	LDL receptor related protein 1	7:70846344-70926903:-1	29.63	28.11	38.71	54.01	56.79	54.23	29.18	60.98	43.16	77.83	76.71	66.01	64.2633	38.295	0.595907
Apof	ENSRNOG00000033619	ENSRNOT00000041341.3	1	1	0	apolipoprotein F	7:2689501-2690936:1	203.98	222.9	391.95	353.02	363.35	413.71	95.78	360.68	203.18	431.24	485.97	433.16	413.408	246.412	0.596049
Mgme1	ENSRNOG00000028196	ENSRNOT00000038865.4, XM_006235120, XM_006235121, XM_006235122, XM_006235123	5	1	4	mitochondrial genome maintenance exonuclease 1	3:138398142-138406672:1	2.02	2.61	5.69	3.45	6.04	6.7	1.07	6.09	4.13	5.43	6.54	8.09	6.04167	3.60167	0.596138
Lgals3bp	ENSRNOG00000003217	ENSRNOT00000004320.3, NM_139096	2	1	1	galectin 3 binding protein	10:107415334-107424672:-1	3.67	5.16	10.2	7.09	14.19	11.32	3.48	12.63	12.42	16.94	18.63	11.58	13.2917	7.92667	0.596364
Layn	ENSRNOG00000011228	ENSRNOT00000040162.4, ENSRNOT00000088607.1, XM_006243049, XM_006243052	4	2	2	layilin	8:55450366-55467579:-1	1.33	0.83	0.9	0.77	2.32	1.48	0.88	1.23	1.47	3.09	2.5	0.97	1.855	1.10667	0.596586
Rhbdl1	ENSRNOG00000019921	ENSRNOT00000026971.5, XM_006245894, XM_008767537	3	1	2	rhomboid like 1	10:15201506-15205856:-1	0.1	0.31	0.52	0.45	0.44	0.44	0	0.47	0.36	0.38	1.03	0.21	0.491667	0.293333	0.59661
LOC679811	679811	XM_001054550, XM_006232547, XM_006232549, XM_006232550, XM_008761116	5	0	5	similar to RIKEN cDNA D930015E06	2:182897332-183028787:-1	0.89	0.32	0.86	1.03	0.95	1.34	0.98	1.44	1.55	2.18	2.15	2.47	1.68667	1.00667	0.596838
Pycr1	ENSRNOG00000036682	ENSRNOT00000054949.4, NM_001105857, XM_008768472, XM_008768473, XM_008768474	5	1	4	pyrroline-5-carboxylate reductase 1	10:109818248-109821556:-1	1.65	1.61	3.99	3.64	3.81	4.69	1.01	4.68	4.76	4.58	7.1	5.83	4.94167	2.95	0.596965
Tnfrsf11b	ENSRNOG00000008336	ENSRNOT00000011344.5, NM_012870	2	1	1	TNF receptor superfamily member 11B	7:93798580-93826586:-1	1.28	1.95	5.45	4.83	5.29	4.62	2.02	5.09	3.64	6.46	5.24	6.1	5.42333	3.23833	0.597111
Cdr2	ENSRNOG00000017260	ENSRNOT00000023189.6, NM_001025682	2	1	1	cerebellar degeneration-related protein 2	1:190889698-190914606:-1	0.59	0.92	2.9	1.64	2.09	2.26	0.61	2.31	0.57	1.67	3.05	2.52	2.205	1.31667	0.597128
Npas2	ENSRNOG00000013408	ENSRNOT00000059571.2, XM_008767031, XM_008767032, XM_008767033	4	1	3	neuronal PAS domain protein 2	9:45949715-46081880:1	1.33	0.76	0.12	2.49	2.53	1.32	0.84	1.01	2.76	1.85	2.3	0.93	1.90333	1.13667	0.597198
Gpam	ENSRNOG00000015124	ENSRNOT00000047903.3, ENSRNOT00000083215.1, ENSRNOT00000092170.1, NM_017274, XM_006231625, XM_008760534	6	3	3	glycerol-3-phosphate acyltransferase, mitochondrial	1:275847064-275906686:-1	17.85	12.7	18.72	38.73	23.22	34.62	15.23	28.49	20.01	25.33	32.93	34.38	31.535	18.8333	0.59722
Krt12	ENSRNOG00000011986	ENSRNOT00000079297.1, NM_001008761	2	1	1	keratin 12	10:87328888-87335778:-1	0.14	0.14	0.48	1.26	0.25	0.25	0.25	0.2	0.08	0.11	0	0.29	0.36	0.215	0.597222
LOC100909569	100909569	XM_008765138, XM_008765139, XM_008765140, XM_017595377, XM_017595378	5	0	5	zinc finger protein 91-like	7:10698247-10718446:-1	2.43	1.99	1.87	2.36	6.1	3.94	3.17	2.85	2.66	3.71	5.63	3.32	4.17667	2.495	0.597366
Metrnl	ENSRNOG00000046202	ENSRNOT00000072190.2, ENSRNOT00000088495.1, NM_001014104	3	2	1	meteorin-like, glial cell differentiation regulator	10:110893261-110907256:1	1.65	2.58	4.39	3.6	4.14	4.11	2.28	3.18	2.54	6.59	4.76	4.62	4.63667	2.77	0.597412
Bcorl1	ENSRNOG00000005076	ENSRNOT00000006805.7	1	1	0	BCL6 co-repressor-like 1	X:135187468-135233839:1	0.51	0.42	0.92	0.57	0.96	0.77	0.37	0.87	0.74	1.57	1.79	0.75	1.06833	0.638333	0.597504
AABR07006691.1	ENSRNOG00000011637	ENSRNOT00000050984.5	1	1	0	no description available	1:248428099-248463139:1	1.08	1.25	2.13	3.13	2.63	3.12	0.58	2.13	1.04	1.02	1.34	2.5	2.29	1.36833	0.597525
Rab40b	ENSRNOG00000036661	ENSRNOT00000054917.3, NM_001107076	2	1	1	Rab40b, member RAS oncogene family	10:110557798-110585424:-1	3.49	3	5.15	7.62	5.37	6.07	1.8	3.46	5.16	5.36	8.29	4.19	6.15	3.67667	0.597832
Meox2	ENSRNOG00000006588	ENSRNOT00000008803.3, NM_017149	2	1	1	mesenchyme homeobox 2	6:56625768-56689195:1	117.2	87.68	157.47	173.41	195.4	220.58	76.85	206.59	184.85	271.87	267.72	260.39	231.562	138.44	0.597854
Cars	ENSRNOG00000020651	ENSRNOT00000050721.3, NM_001106319, XM_006230713	3	1	2	cysteinyl-tRNA synthetase	1:216759415-216801644:-1	7.03	8.3	16.7	21.75	20.86	14.22	7.05	14.48	15.01	20.61	20.39	16.85	19.1133	11.4283	0.597925
Serpina3m	ENSRNOG00000009921	ENSRNOT00000013175.6, XM_006240466	2	1	1	serine (or cysteine) proteinase inhibitor, clade A, member 3M	6:127808785-127816055:-1	79.25	74.29	159.86	209.13	226.63	178.96	102.81	235.48	203.02	297.52	292.54	224.38	238.193	142.452	0.598051
Tmem206	ENSRNOG00000003915	ENSRNOT00000005387.6, XM_006250481, XM_008769855	3	1	2	transmembrane protein 206	13:110007010-110031897:1	0.67	0.68	1.41	0.71	0.94	1.4	0.97	0.76	0.54	1.5	1.94	1.92	1.40167	0.838333	0.598098
Poglut3	ENSRNOG00000007177	ENSRNOT00000009497.5	1	1	0	protein O-glucosyltransferase 3	8:57964988-57982600:1	2.98	3.97	6.24	8.53	7.73	9.22	4.46	5.54	6.39	7.69	8.06	8.22	8.24167	4.93	0.59818
Tmem51	ENSRNOG00000014197	ENSRNOT00000019171.5, ENSRNOT00000089981.1, XM_006239313, XM_006239314, XM_006239315, XM_006239317, XM_008764281, XM_017593592	8	2	6	transmembrane protein 51	5:160571164-160587605:-1	2.47	2.51	3.49	5.51	3.9	4.33	0.7	4.9	3.74	7.75	5.08	3.19	4.96	2.96833	0.598454
LOC500877	ENSRNOG00000029292	ENSRNOT00000043257.5, NM_001047963, XM_006241694	3	1	2	Ab1-152	7:101108188-101138373:-1	13.43	12.8	24.49	29.89	30.45	28.93	12.97	22.45	11.49	26.89	22.75	24.16	27.1783	16.2717	0.5987
LOC103691744	ENSRNOG00000057089	ENSRNOT00000089714.1, XM_008761574	2	1	1	cystathionine gamma-lyase	2:264747068-264765112:-1	4.63	4.22	2.39	5.01	6.2	4.83	55.28	18.56	57.55	58.83	94.41	68.84	39.6867	23.7717	0.598984
Thnsl1	ENSRNOG00000033076	ENSRNOT00000045984.4, NM_001025035	2	1	1	threonine synthase-like 1	17:88095830-88102264:1	0.87	0.8	1.48	1.32	1.16	1.74	0.74	1.28	1.09	1.69	2.44	2.1	1.74167	1.04333	0.599043
Kcna2	ENSRNOG00000018285	ENSRNOT00000050149.3, ENSRNOT00000086836.1, ENSRNOT00000092365.1, ENSRNOT00000092450.1, NM_012970, XM_006233133, XM_006233134, XM_006233135, XM_008761371	9	4	5	potassium voltage-gated channel subfamily A member 2	2:209839810-209852471:1	0.36	0.37	0.46	0.47	1.04	0.64	0.4	0.34	0.58	0.92	0.6	0.52	0.698333	0.418333	0.599045
Celf2	ENSRNOG00000023661	ENSRNOT00000023436.4, NM_001083586, NM_017197, XM_008771862, XM_008771863, XM_008771864, XM_017600501, XM_017600502, XM_017600503, XM_017600504, XM_017600505, XM_017600506	12	1	11	CUGBP, Elav-like family member 2	17:75392431-75660154:1	0.27	0.4	0.37	0.59	0.99	1.21	0.69	0.42	1.14	1.15	0.94	0.61	0.915	0.548333	0.599271
Cpb2	ENSRNOG00000010935	ENSRNOT00000014909.7	1	1	0	carboxypeptidase B2	15:57290849-57339760:1	209.95	221.5	285.81	430.11	405.58	398.65	136.26	364.3	301.28	446.08	446.96	407.29	422.445	253.183	0.599329
RT1-CE10	ENSRNOG00000050210	ENSRNOT00000048858.3, ENSRNOT00000079494.1, ENSRNOT00000084461.1, NM_001008833, XM_017601724, XM_017601725, XM_017601726, XM_017601727, XM_017601728, XM_017601729	10	3	7	RT1 class I, locus CE10	20:154657-157674:-1	3.12	3.7	2.57	4.08	7.78	3.71	2.17	7.38	4.74	8.56	9.86	5.52	6.585	3.94667	0.599342
AABR07001099.1	ENSRNOG00000017963	ENSRNOT00000024149.5	1	1	0	no description available	1:37878516-37886675:-1	1.37	1.87	1.91	2.57	2.05	3.49	0.89	0.83	0.93	1.85	1.38	1.67	2.16833	1.3	0.599539
Tfec	ENSRNOG00000061595	ENSRNOT00000086810.1, NM_022379, XM_006236128	3	1	2	transcription factor EC	4:44065045-44136815:-1	2.67	1.72	4	3.85	3.18	4.01	3.1	1.81	3.62	7.49	4.59	5.1	4.70333	2.82	0.599575
Taco1	ENSRNOG00000008405	ENSRNOT00000063973.3, NM_001108302, XM_017597409	3	1	2	translational activator of cytochrome c oxidase I	10:94260153-94268276:1	3.75	3.69	4.13	4.9	4.33	6.78	0.9	5.36	2.96	7.08	5.62	5.96	5.77833	3.465	0.599654
Cd37	ENSRNOG00000020699	ENSRNOT00000066834.2, NM_017124, XM_006228981, XM_017588850, XM_017588851	5	1	4	CD37 molecule	1:101230477-101235633:-1	1.84	1.42	2.27	4.45	2.69	4.35	0.71	3.41	3.24	4.06	3.54	2.4	3.58167	2.14833	0.599814
Polm	ENSRNOG00000013647	ENSRNOT00000018319.6, NM_001011912, XM_006251211, XM_006251212, XM_006251213, XM_006251214	6	1	5	polymerase (DNA) mu	14:86069383-86078959:-1	0.99	0.81	1.52	1.92	1.76	2.43	1.35	1.86	1.03	2.65	1.87	1.97	2.1	1.26	0.6
Ddo	ENSRNOG00000000582	ENSRNOT00000000710.5, NM_001109465, XM_017601772	3	1	2	D-aspartate oxidase	20:48740386-48758958:-1	0.86	0.45	0.52	1.19	1.02	0.7	0.5	0.69	1.3	1.86	1.79	0.64	1.2	0.72	0.6
Gprc5c	ENSRNOG00000003144	ENSRNOT00000004256.6, ENSRNOT00000086924.1, XM_006247679, XM_006247681, XM_006247682, XM_006247683, XM_006247684, XM_006247685, XM_017597153, XM_017597154	10	2	8	G protein-coupled receptor, class C, group 5, member C	10:103398771-103417360:1	15.43	10.99	23.24	31.01	25.96	22.38	11.23	23.13	21.85	32.22	37.44	27.43	29.4067	17.645	0.600034
Lbr	89789	NM_134453	1	0	1	lamin B receptor	13:100431390-100450209:-1	1.45	1.61	1.56	1.4	1.76	2.52	1.68	1.4	1.53	3.29	3.55	2.86	2.56333	1.53833	0.60013
Topbp1	ENSRNOG00000009789	ENSRNOT00000013265.7, XM_006243684, XM_008766589, XM_236578	4	1	3	topoisomerase (DNA) II binding protein 1	8:111790785-111826531:1	3.05	3.3	5.35	3.3	6.04	8.43	3.56	6.21	4.69	8.36	7.77	9.65	7.25833	4.36	0.600689
Nampt	ENSRNOG00000009754	ENSRNOT00000013043.6, ENSRNOT00000086432.1	2	2	0	nicotinamide phosphoribosyltransferase	6:52122085-52156472:1	19.76	22.66	41.78	27.35	54.46	44.61	18.43	39.29	32.18	65.53	49.24	48.63	48.3033	29.0167	0.600718
Bphl	ENSRNOG00000017577	ENSRNOT00000023914.6, NM_001037206	2	1	1	biphenyl hydrolase like	17:31498877-31535172:-1	29.37	34.4	60.39	63.66	76.37	71.95	16.21	74.39	61.51	88.79	80.21	78.56	76.59	46.045	0.601188
Cntfr	ENSRNOG00000047307	ENSRNOT00000075777.2, NM_001003929, XM_006238055, XM_017593358, XM_017593359	5	1	4	ciliary neurotrophic factor receptor	5:58041875-58078687:-1	0.75	0.75	0.69	1.41	1	1.09	0.46	0.69	0.9	1.13	0.88	1.54	1.175	0.706667	0.601418
Ankrd46	ENSRNOG00000025504	ENSRNOT00000036904.5, NM_001013948, XM_006241530, XM_006241531, XM_006241532	5	1	4	ankyrin repeat domain 46	7:75279448-75300417:-1	9.89	7.82	19.91	21.41	17.85	21.97	7.12	15.84	13.21	20.34	20.6	20.48	20.4417	12.2983	0.601631
Bivm	ENSRNOG00000022894	ENSRNOT00000033133.4, XM_008767063	2	1	1	basic, immunoglobulin-like variable motif containing	9:50893023-50921133:1	4.5	4.82	5.61	6.57	8.94	8.48	4.52	6.85	6.56	9.45	8.57	12.6	9.10167	5.47667	0.601721
Pecr	ENSRNOG00000055295	ENSRNOT00000078125.1, ENSRNOT00000086044.1, ENSRNOT00000089283.1, NM_133299	4	3	1	peroxisomal trans-2-enoyl-CoA reductase	9:79601937-79630547:-1	190.39	203.66	264.05	440.56	375.5	323.17	106.03	432.58	278.87	414.74	483.81	414.2	408.663	245.93	0.601791
Scoc	ENSRNOG00000003853	ENSRNOT00000005124.7, XM_006255292, XM_006255293, XM_006255295	4	1	3	short coiled-coil protein	19:24584436-24614019:-1	16.03	11.8	23.99	28.3	27.64	28.35	14.65	18.99	11.77	23.45	26.99	26.83	26.9267	16.205	0.60182
Akr7a3	ENSRNOG00000017899	ENSRNOT00000024160.2, NM_013215, XM_017593183	3	1	2	aldo-keto reductase family 7 member A3	5:157801163-157813756:1	32.92	31.37	34.35	115.8	49.42	17.37	10.48	29.29	37.59	33.32	55.32	21.2	48.7383	29.3333	0.601853
Mal	ENSRNOG00000015445	ENSRNOT00000020870.2, NM_012798	2	1	1	mal, T-cell differentiation protein	3:120209647-120233655:-1	0.08	0.21	0.28	0.42	0.24	0.5	0.26	0.43	0.48	1.05	0.14	0.54	0.481667	0.29	0.602076
AABR07053136.1	ENSRNOG00000060735	ENSRNOT00000091164.1	1	1	0	no description available	3:93648343-93648657:1	23.22	29.11	32.93	42.3	32.78	51.83	21.97	36.86	16.03	46.17	50.02	42.75	44.3083	26.6867	0.602295
Nup62	ENSRNOG00000048733	ENSRNOT00000074847.2, XM_006229150, XM_006229151	3	1	2	nucleoporin 62	1:100813942-100827119:1	32.6	23.08	30.37	48.79	62.18	45.23	27.09	50.31	24.99	54.25	60.25	42.13	52.1383	31.4067	0.602372
Fbxo5	ENSRNOG00000024077	ENSRNOT00000029416.6	1	1	0	F-box protein 5	1:42461291-42467586:-1	0.92	1.41	1.55	1.08	1.52	2.92	0.84	1.17	1.28	2.63	1.26	2.49	1.98333	1.195	0.602521
Sfta2	ENSRNOG00000048987	ENSRNOT00000074460.2, NM_001166020	2	1	1	surfactant associated 2	20:3604918-3605643:-1	0	0	0.25	0.33	0	1.44	0	1.1	0	0	0	0.47	0.373333	0.225	0.602679
Chac2	ENSRNOG00000001531	ENSRNOT00000002094.5, NM_001025016, XM_008770464	3	1	2	ChaC cation transport regulator 2	14:115383908-115391652:-1	10.57	11.28	16	14.63	18.11	22.36	8.04	9.24	10.8	14.65	21.12	18.51	18.23	10.9883	0.602761
Dnaja1	ENSRNOG00000007029	ENSRNOT00000010061.3, XM_006238099	2	1	1	DnaJ heat shock protein family (Hsp40) member A1	5:57028864-57039240:1	118.63	115.06	220.59	207.1	220.74	188.26	89.02	140.59	85.93	232	197.74	231.25	212.848	128.303	0.602792
Rab25	ENSRNOG00000023640	ENSRNOT00000032355.5	1	1	0	RAB25, member RAS oncogene family	2:187903307-187909394:-1	0.65	0.77	0.37	0.76	1.07	0.78	0.43	0.33	0.99	1.08	0.98	1.2	0.978333	0.59	0.603066
LOC102554977	102554977	XM_006249952	1	0	1	complement factor H-related protein 1-like	13:56830083-56851658:-1	4.93	3.13	5.23	6.1	4.77	7.43	5.97	7.7	7.18	13.78	8.38	16.13	9.43167	5.69	0.603287
LOC103694537	103694537	XM_008773673, XM_008773674	2	0	2	mediator of RNA polymerase II transcription subunit 14-like	Y:65522-93146:-1	0	0	0	0	0	0	0.65	0.97	0.92	1.22	1.52	1.47	0.701667	0.423333	0.603325
Tepp	ENSRNOG00000013465	ENSRNOT00000018082.3, ENSRNOT00000082822.1, XM_008772274, XM_008772275	4	2	2	testis, prostate and placenta expressed	19:10130507-10138446:-1	0.1	0.31	0.56	0.47	0.68	1.23	0.71	0.72	1.22	2.21	0.86	0.55	1	0.603333	0.603333
Sec14l1	ENSRNOG00000002722	ENSRNOT00000003690.5, XM_017597412	2	1	1	SEC14-like lipid binding 1	10:106066118-106112859:1	2.33	2.4	4.66	3.95	5.13	4.27	1.9	3	5.02	6.72	7.38	4.55	5.33333	3.21833	0.603438
Depdc7	ENSRNOG00000012262	ENSRNOT00000016677.5, XM_006234642	2	1	1	DEP domain containing 7	3:94665865-94687013:-1	33.09	34.05	62.38	94.53	53.28	74.24	27.84	52.35	34.38	57.83	56.32	68.22	67.4033	40.6817	0.603556
Prkab2	ENSRNOG00000018166	ENSRNOT00000063783.2, ENSRNOT00000086588.1, NM_022627, XM_006233011, XM_006233012	5	2	3	protein kinase AMP-activated non-catalytic subunit beta 2	2:199832409-199844603:1	0.51	0.51	0.85	0.84	1.17	0.89	0.33	0.6	0.58	1.1	0.89	0.71	0.933333	0.563333	0.603571
RGD1565616	ENSRNOG00000021237	ENSRNOT00000028842.6, NM_001109206, XM_008762193, XM_017591986, XM_017591987	5	1	4	RGD1565616	3:123245481-123376455:-1	2.66	2.62	2.75	4.44	4.5	4.68	2.4	3.56	4.05	4.79	6.04	5.43	4.98	3.00667	0.603748
Serpinb9	ENSRNOG00000033772	ENSRNOT00000022194.7, XM_006253872	2	1	1	serpin family B member 9	17:32650419-32661865:-1	8.16	8.05	16.44	16.28	17.88	18.06	3.51	17.7	14.16	22.28	19.28	18.83	18.7683	11.3367	0.604032
AABR07013425.1	ENSRNOG00000050075	ENSRNOT00000073001.1	1	1	0	no description available	2:236822072-236823145:-1	0.55	0.61	0.6	1.3	0.8	0.84	1.05	0	0	0.91	0.31	0.49	0.775	0.468333	0.604301
C8a	ENSRNOG00000007697	ENSRNOT00000067850.2, NM_001106670	2	1	1	complement C8 alpha chain	5:124348536-124403117:-1	93.87	114.06	187.88	209.96	243.75	221.52	56.67	229.01	179.48	266.94	252.54	228.77	237.247	143.495	0.604835
Ghdc	ENSRNOG00000018906	ENSRNOT00000025590.6	1	1	0	GH3 domain containing	10:88672843-88677055:-1	4.28	3.34	3.61	4.57	6.12	5.66	3.13	4.36	3.97	7.1	8.61	5.45	6.25167	3.78167	0.604905
Lta4h	ENSRNOG00000004494	ENSRNOT00000005930.4, NM_001030031, XM_006241251	3	1	2	leukotriene A4 hydrolase	7:34288365-34320236:1	15.31	13.76	16.09	27.44	24.76	24.62	15.75	21.87	20.19	34.04	29.97	29.34	28.3617	17.1617	0.605101
Map2k3/ENSRNOG00000006612	ENSRNOG00000006612	ENSRNOT00000008679.7	1	1	0	mitogen activated protein kinase kinase 3	10:47182433-47203753:1	8.29	19.33	18.98	26.46	27.03	30.3	3.27	11.19	20.07	28.15	0.1	22.02	22.3433	13.5217	0.605177
Lactb	ENSRNOG00000018081	ENSRNOT00000024452.6, NM_001106833, XM_008766242	3	1	2	lactamase, beta	8:72750183-72766307:-1	19.59	20.37	30.46	37.35	39.17	41.06	14.01	44.23	27.54	47.61	47.93	44.97	43.015	26.0333	0.605215
LOC306079	ENSRNOG00000031061	ENSRNOT00000040851.1	1	1	0	similar to RIKEN cDNA 3100001N19	15:62520953-62532175:1	0.7	1.48	1.08	1.73	1.24	2.46	1.67	1.9	1.22	2.67	3	2.2	2.21667	1.34167	0.605263
Spsb2/297592	297592	NM_001009660, XM_017592589	2	0	2	splA/ryanodine receptor domain and SOCS box containing 2	4:157326727-157328380:1	0.28	0.25	0.35	0.39	0.29	0.34	0.5	0.23	0.2	0.5	0.44	1.03	0.498333	0.301667	0.605351
Slc17a1	171080	NM_133554	1	0	1	solute carrier family 17 member 1	17:43473048-43504645:-1	23.53	28.31	36.22	85.28	47.06	49.96	12.71	46.86	39.87	37.92	43.3	46.16	51.6133	31.25	0.605464
Veph1	ENSRNOG00000012427	ENSRNOT00000016621.6, ENSRNOT00000088559.1, ENSRNOT00000090700.1, XM_008761050, XM_008761051, XM_008761052, XM_008761053, XM_017590968	8	3	5	ventricular zone expressed PH domain-containing 1	2:158038369-158134036:-1	1.41	0.95	1.86	2.13	1.99	2.7	1.13	2.72	2.38	3.18	4.1	3.14	2.87333	1.74167	0.606148
Ccdc138	ENSRNOG00000028581	ENSRNOT00000030005.4, XM_006256400, XM_006256401, XM_017601797, XM_017601798, XM_017601799, XM_017601800, XM_017601801, XM_017601802	9	1	8	coiled-coil domain containing 138	20:28098121-28158053:1	0.48	1.01	0.94	0.74	1.05	1.33	0.36	1.1	0.67	1.49	0.93	1.98	1.25333	0.76	0.606383
Was	ENSRNOG00000031058	ENSRNOT00000051439.4, ENSRNOT00000073289.3	2	2	0	WASP actin nucleation promoting factor	X:15155230-15164105:1	1.27	1.11	1.12	1.99	2.66	1.71	1.58	1.53	1.54	2.55	1.98	2.55	2.24	1.35833	0.606399
Acadm	ENSRNOG00000009845	ENSRNOT00000013238.3	1	1	0	acyl-CoA dehydrogenase medium chain	2:260124418-260148589:-1	193.91	185.43	218.55	275.83	303.01	295.61	101.79	267.56	224.87	371.82	388.12	329.36	327.292	198.685	0.607058
Apoa1	ENSRNOG00000045679	ENSRNOT00000074357.2, NM_012738	2	1	1	apolipoprotein A1	8:50525091-50526875:1	3605.14	2032.76	3738.36	5801.37	5489.89	6397.43	2417.16	6764.46	3720.49	5772.39	6469.35	6750.53	6113.49	3713.06	0.607355
Nav1	ENSRNOG00000008425	ENSRNOT00000011801.7, ENSRNOT00000037100.7, ENSRNOT00000064758.3, XM_006249898, XM_006249900, XM_006249902, XM_017598978, XM_017598979, XM_017598980	9	3	6	neuron navigator 1	13:52260474-52440490:-1	0.23	0.38	0.79	0.37	0.96	0.73	0.2	0.67	0.7	1.16	0.77	0.9	0.815	0.495	0.607362
B4galt5	ENSRNOG00000008283	ENSRNOT00000064849.3, ENSRNOT00000079414.1	2	2	0	beta-1,4-galactosyltransferase 5	3:164039731-164095878:-1	3.87	3.7	6.81	6.47	7.92	7.25	5.66	4.08	4.55	8.99	7.93	8.64	7.86667	4.77833	0.607415
Pcyt2	ENSRNOG00000036684	ENSRNOT00000054952.4, NM_053568, XM_006247935	3	1	2	phosphate cytidylyltransferase 2, ethanolamine	10:109788400-109795712:-1	112.88	95.97	161.09	231.88	204.38	190.43	81.59	219.49	145.08	237.24	259.26	220.26	223.908	136.017	0.607466
Cacybp	ENSRNOG00000002572	ENSRNOT00000003586.5, ENSRNOT00000076334.1, ENSRNOT00000076990.1, NM_001004208, XM_017598707	5	3	2	calcyclin binding protein	13:77948774-77959089:-1	32.63	29.01	42.41	59.21	61.51	52.2	30.37	39.31	24.76	58.3	45.57	49.86	54.4417	33.0817	0.607653
Tecpr2	ENSRNOG00000021904	ENSRNOT00000030864.6, XM_006240620, XM_008764971, XM_008764972	4	1	3	tectonin beta-propeller repeat containing 2	6:135336728-135405865:1	1.11	1.55	1.5	1.66	2.16	2.21	1.27	1.93	1.84	3.12	3.35	2.64	2.52333	1.53333	0.607662
Slc23a1	ENSRNOG00000061695	ENSRNOT00000078202.1, ENSRNOT00000084372.1	2	2	0	solute carrier family 23 member 1	18:28414009-28428117:-1	12.91	10.31	26.79	29.57	27.98	26.2	4.71	33.55	13.7	29.77	27.75	26.53	27.9667	16.995	0.607688
Slc37a2	ENSRNOG00000039390	ENSRNOT00000040106.3, ENSRNOT00000076872.2, ENSRNOT00000089662.1, XM_006242809, XM_017595826, XM_017595827	6	3	3	solute carrier family 37 member 2	8:39712569-39734214:-1	1.13	1.18	1.93	2.55	1.66	2.21	0.51	1.95	1.34	2.4	2.83	1.58	2.205	1.34	0.60771
Itga5	ENSRNOG00000057451	ENSRNOT00000087748.1	1	1	0	integrin subunit alpha 5	7:144970444-144993652:-1	9.37	8.99	11.42	13.12	15.54	12.98	6.01	11.83	8.28	17.11	20.66	12.57	15.33	9.31667	0.607741
Gmppb	ENSRNOG00000037229	ENSRNOT00000026854.5, XM_006243811	2	1	1	GDP-mannose pyrophosphorylase B	8:116826680-116856159:1	5.29	4.36	13.06	7.68	15.25	12.05	4.66	17.06	7.99	15.63	17.59	18.05	14.375	8.73667	0.607768
Mbl1	ENSRNOG00000011706	ENSRNOT00000015723.6	1	1	0	mannose-binding lectin (protein A) 1	16:18736154-18742193:1	155.6	157.07	240.18	338.87	293.12	284.13	69.62	328.27	225.56	330.75	352.24	335.79	322.483	196.05	0.607938
Akr1c13/ENSRNOG00000050040	ENSRNOG00000050040	ENSRNOT00000029049.5	1	1	0	aldo-keto reductase family 1, member C13	17:69634890-69647765:1	8.53	8.38	17.38	25.39	20.71	14.61	8.62	13.95	11.89	15.57	20.4	16.4	18.8467	11.4583	0.607977
Cabyr	ENSRNOG00000047436	ENSRNOT00000071392.1, XM_006254426, XM_008771955, XM_008771956, XM_017601043	5	1	4	calcium binding tyrosine phosphorylation regulated	18:4084228-4095936:1	0.43	0.91	0.69	1.11	0.96	0.72	0.17	1	0.29	0.99	1.12	0.84	0.956667	0.581667	0.608014
Mical2	ENSRNOG00000016244	ENSRNOT00000021858.2, ENSRNOT00000081595.1, XM_006230065, XM_006230066, XM_017589484, XM_017589485, XM_017589486, XM_017589487, XM_017589488, XM_017589489, XM_017589490	11	2	9	microtubule associated monooxygenase, calponin and LIM domain containing 2	1:177093387-177170266:1	2.86	2.17	1.9	4.41	7.79	4.6	3.2	5.05	7.97	7.56	8.62	5.08	6.34333	3.85833	0.60825
Rin2	ENSRNOG00000010131	ENSRNOT00000064695.2, ENSRNOT00000086409.1, XM_006235142, XM_006235143, XM_006235146, XM_006235147, XM_006235148, XM_006235149, XM_006235150, XM_008762270, XM_008762271, XM_017591763, XM_017591764, XM_017591765, XM_017591766, XM_017591767, XM_017591768	17	2	15	Ras and Rab interactor 2	3:140023324-140085995:1	4.37	4.75	7.8	10.36	6.73	13.76	4.88	7.85	5.04	8.34	5.69	12.1	9.49667	5.78167	0.60881
Rrm1	ENSRNOG00000045752	ENSRNOT00000074058.2, ENSRNOT00000093070.1, ENSRNOT00000093112.1, NM_001013236	4	3	1	ribonucleotide reductase catalytic subunit M1	1:167538387-167562688:1	6.14	6.65	7.46	5.16	10.97	13.36	7.07	9.29	5.6	10.34	12.67	16.83	11.555	7.035	0.608827
Kitlg	ENSRNOG00000005386	ENSRNOT00000007231.7, ENSRNOT00000008471.8, ENSRNOT00000085097.1	3	3	0	KIT ligand	7:42269784-42351054:1	0.46	0.56	0.85	0.86	0.69	1.36	0.27	0.58	0.38	0.98	0.61	0.59	0.848333	0.516667	0.609037
Rbp1	ENSRNOG00000013794	ENSRNOT00000018622.4, NM_012733	2	1	1	retinol binding protein 1	8:106449321-106470842:1	172.67	175.91	252.84	307.61	330.46	351.63	97.76	316.41	277.82	368.23	388.61	376.82	353.893	215.568	0.609134
LOC100362350	ENSRNOG00000007758	ENSRNOT00000029039.5, XM_008769893	2	1	1	hydroxysteroid 17-beta dehydrogenase 6-like	13:110634006-110642432:-1	1.79	0.61	0.89	3.85	1.16	2.55	3.66	0.07	1.98	4.43	2.02	0.76	2.46167	1.5	0.609343
Nts	ENSRNOG00000004179	ENSRNOT00000005706.7, NM_001102381	2	1	1	neurotensin	7:44111594-44120998:-1	0.08	0.06	1.2	0.35	0.26	0.68	0	0.22	0	0.83	0.44	0	0.426667	0.26	0.609375
AABR07025299.1	ENSRNOG00000047664	ENSRNOT00000072321.1	1	1	0	no description available	16:32299065-32299542:-1	0.32	0.06	0.25	0	0	0	0	0	0.54	0	1.46	0.46	0.32	0.195	0.609375
Tfrc	ENSRNOG00000001766	ENSRNOT00000002407.5, NM_022712, XM_006248462, XM_006248463	4	1	3	transferrin receptor	11:71397424-71418972:-1	38.85	41.67	58.27	13.75	85.35	91.74	35.24	45.06	23.49	71.33	37.11	98.8	66.3467	40.43	0.609375
Il10ra	ENSRNOG00000016308	ENSRNOT00000021926.4, NM_057193	2	1	1	interleukin 10 receptor subunit alpha	8:49560181-49573710:-1	0.33	0.37	0.63	0.6	1.22	0.87	1.2	0.93	1.08	2.29	1.43	1.04	1.24167	0.756667	0.609396
Slc45a3	ENSRNOG00000007591	ENSRNOT00000010242.5, XM_006249765, XM_006249766, XM_006249767, XM_017598791	5	1	4	solute carrier family 45, member 3	13:48753112-48766283:1	5.41	3.44	2.04	7.87	10.36	4.62	3.01	4.79	10.54	9.91	9.68	5.5	7.99	4.87167	0.60972
Megf9	ENSRNOG00000005932	ENSRNOT00000007812.4	1	1	0	multiple EGF-like-domains 9	5:86586996-86696388:-1	3.98	4.35	5.05	3.29	10.37	7.21	4.71	5.04	7.1	10.86	8.72	9.13	8.26333	5.03833	0.609722
Vma21/ENSRNOG00000058793	ENSRNOG00000058793	ENSRNOT00000090457.1	1	1	0	vacuolar ATPase assembly factor VMA21	17:34939517-34945317:-1	0.96	0.98	2.68	1.85	2.96	3.21	2.27	1.46	0.95	2.08	2.5	2.65	2.54167	1.55	0.609836
Ccdc163	ENSRNOG00000022953	ENSRNOT00000056967.1, XM_006238648, XM_006238649, XM_006238650, XM_008763995	5	1	4	coiled-coil domain containing 163	5:135562424-135568067:1	1.63	1.26	1.93	2.79	2.73	3.36	1.66	2.7	3.27	4.94	3.06	3.53	3.40167	2.075	0.609995
Ephx1	ENSRNOG00000003515	ENSRNOT00000004780.4, ENSRNOT00000085279.1, NM_001034090	3	2	1	epoxide hydrolase 1	13:99271390-99287887:-1	235.54	328.36	423.08	1171.11	571.11	333.93	246.87	385.51	592.56	422.74	766.53	358.39	603.968	368.653	0.610385
Rpp25	ENSRNOG00000018812	ENSRNOT00000025410.3	1	1	0	ribonuclease P and MRP subunit p25	8:62283336-62284716:1	1.29	1.64	1.71	1.98	1.24	2.06	1.27	1.92	0.73	2.15	3.69	2.9	2.33667	1.42667	0.610556
RT1-T24-1	ENSRNOG00000032596	ENSRNOT00000041502.2, ENSRNOT00000089044.1	2	2	0	RT1 class I, locus T24, gene 1	20:3242492-3282523:1	0.89	0.69	1.38	0.45	1.27	1.33	0.5	1.2	0.39	1.3	2.38	1.54	1.37833	0.841667	0.610641
Slc10a3	ENSRNOG00000060580	ENSRNOT00000082124.1, XM_006229606, XM_008773611	3	1	2	solute carrier family 10, member 3	X:156336512-156340256:1	2.56	3.09	4.5	4.01	5.73	5.4	2.09	4.4	4.13	7.98	5.56	5.31	5.665	3.46167	0.611062
Jpt2	ENSRNOG00000024661	ENSRNOT00000035513.4, ENSRNOT00000090587.1	2	2	0	Jupiter microtubule associated homolog 2	10:14304104-14324211:-1	9.24	10.05	25.5	16.1	26.23	24.73	7.21	19.5	13.87	25.86	20.59	26.19	23.2833	14.2283	0.611095
Synpo	ENSRNOG00000019181	ENSRNOT00000025934.5, ENSRNOT00000064686.1, XM_017601015, XM_017601017, XM_017601018, XM_017601019, XM_017601020, XM_017601021, XM_017601022, XM_017601024	10	2	8	synaptopodin	18:55870720-55891710:-1	1.19	1.25	2.13	2.84	1.94	1.66	0.75	2.95	1.3	2.6	4.75	1.87	2.61	1.595	0.611111
Arl16	ENSRNOG00000049235	ENSRNOT00000071433.2, XM_003750985	2	1	1	ADP-ribosylation factor like GTPase 16	10:109636770-109639018:-1	7.46	6.87	9.27	10.32	11.83	10.94	2.8	7.3	8.06	9.89	11.84	13.51	11.3883	6.96	0.611152
Sipa1	ENSRNOG00000020726	ENSRNOT00000028137.6, NM_001004089	2	1	1	signal-induced proliferation-associated 1	1:221006539-221015800:-1	6.28	6.77	10.14	10.77	13.06	12.35	4.44	12	11.65	17.14	16.25	14.28	13.975	8.54667	0.611568
Als2	ENSRNOG00000023280	ENSRNOT00000035209.6, ENSRNOT00000088729.1, XM_008767118, XM_017596517	4	2	2	alsin Rho guanine nucleotide exchange factor	9:65997346-66034396:-1	5.86	6.4	9.45	12.41	14.26	11.92	5.8	12.6	10.31	15.1	15.87	12.84	13.7333	8.40333	0.611893
Cdk5rap2	ENSRNOG00000005788	ENSRNOT00000007710.6, ENSRNOT00000083340.1, XM_006238273, XM_006238274, XM_006238276, XM_006238277, XM_006238278, XM_006238279, XM_006238280, XM_008763760, XM_008763761, XM_017593184	12	2	10	CDK5 regulatory subunit associated protein 2	5:86387240-86554102:-1	0.96	0.74	1.3	0.85	1.61	2.24	1.14	1.25	1.33	1.74	2.06	2.48	1.83	1.12	0.612022
LOC680875	ENSRNOG00000023828	ENSRNOT00000014191.6, XM_002729838, XM_017595384, XM_017595385	4	1	3	similar to dystonin isoform 1	7:117181255-117187739:-1	15.26	14.33	32.22	46.06	35.37	45.91	11.75	43.02	32.14	38.65	37.31	39.68	40.4967	24.7867	0.612067
H2afz	ENSRNOG00000010306	ENSRNOT00000013919.6	1	1	0	H2A histone family, member Z	2:243105674-243106956:1	149.62	149.36	218.52	200.85	261.5	303.98	159.97	229.27	174.27	304.86	360.42	334.54	294.358	180.168	0.612071
Agps	ENSRNOG00000001547	ENSRNOT00000002111.5, NM_053350	2	1	1	alkylglycerone phosphate synthase	3:62648352-62749250:1	0.9	1.09	1.39	1.09	1.84	2.2	1.34	1.22	1.39	2.32	2.39	2.13	1.995	1.22167	0.612364
Ttc39c	ENSRNOG00000050949	ENSRNOT00000073509.2, ENSRNOT00000091424.1, XM_017601040, XM_017601041, XM_017601042	5	2	3	tetratricopeptide repeat domain 39C	18:3995494-4078959:1	11.11	11.92	22.08	32.58	21.29	20.13	4.6	23.58	13.01	23.16	23.27	20.47	23.4833	14.3833	0.612491
Adipor2	ENSRNOG00000007990	ENSRNOT00000010556.5, NM_001037979, XM_006237184, XM_006237185, XM_006237186	5	1	4	adiponectin receptor 2	4:151414869-151428819:-1	29.49	32.49	51.06	55.4	55.28	60.36	26.39	60.25	29.64	65.13	76.57	61.58	62.3867	38.22	0.612631
Ccdc80	ENSRNOG00000002052	ENSRNOT00000059735.3, ENSRNOT00000093233.1, NM_022543	3	2	1	coiled-coil domain containing 80	11:60645660-60679249:-1	21.37	32.66	60.77	52.93	71.44	70.2	18.57	64.91	61.66	79.02	75.48	75.14	70.7017	43.3233	0.612763
Scp2	ENSRNOG00000011413	ENSRNOT00000015420.5, ENSRNOT00000015466.5, ENSRNOT00000088049.1, NM_138508	4	3	1	sterol carrier protein 2	5:127647934-127735703:-1	409.83	397.77	541.39	823.01	737.5	792.89	193.12	777.98	549.13	738.19	799.63	790.61	780.305	478.203	0.612842
Creld2	ENSRNOG00000004659	ENSRNOT00000006357.5, XM_006242216	2	1	1	cysteine-rich with EGF-like domains 2	7:129812789-129819636:1	16.22	13.35	30.46	24.45	53.62	37.45	21.63	58.77	24.1	47.89	54.98	50.08	44.745	27.4217	0.612843
AABR07050399.2	ENSRNOG00000059160	ENSRNOT00000081495.1	1	1	0	no description available	5:163867961-163902934:1	0.67	0.37	1.04	1.05	1.65	1.08	0.48	0.72	0.95	1.01	0.6	1.51	1.15	0.705	0.613043
Iqgap1	ENSRNOG00000012002	ENSRNOT00000018021.5	1	1	0	IQ motif containing GTPase activating protein 1	1:142525046-142615673:-1	1.7	2.01	2.74	2.5	3.5	4.04	2.23	2.57	3.25	5.23	4.19	4.19	3.94167	2.41667	0.613108
Cgn	ENSRNOG00000020952	ENSRNOT00000028440.7, XM_006232927, XM_006232928, XM_006232929, XM_006232930, XM_017591315	6	1	5	cingulin	2:195909691-195934263:-1	6.72	5.7	8.52	13.85	9.62	9.58	5.3	11.38	7.99	13.45	17.06	10.82	12.3967	7.60167	0.613202
Adamts9	ENSRNOG00000023257	ENSRNOT00000057045.2, XM_006236915, XM_006236916, XM_008763126	4	1	3	ADAM metallopeptidase with thrombospondin type 1 motif, 9	4:124668216-124860997:-1	0.56	1.02	2.77	1.64	2.89	3.24	0.27	3.24	2.66	3.17	2.41	3.8	2.85833	1.75333	0.613411
Tmcc3	ENSRNOG00000007713	ENSRNOT00000010316.5, ENSRNOT00000080291.1, NM_001108084, XM_006241261, XM_006241263, XM_017594836, XM_017594837, XM_017594838, XM_017594839, XM_017594840	10	2	8	transmembrane and coiled-coil domain family 3	7:35506904-35543770:1	2.77	2.2	2.9	6.48	4.36	4.19	3.55	2.66	2.79	4.55	4.68	3.24	4.58333	2.81167	0.613455
Dcun1d3	ENSRNOG00000014037	ENSRNOT00000019167.4, XM_008759750	2	1	1	defective in cullin neddylation 1 domain containing 3	1:189627972-189666440:-1	1.51	1.81	1.84	2.24	3.03	1.69	1.99	2.74	1.11	4.8	4.45	1.72	2.98833	1.83333	0.613497
Mastl	ENSRNOG00000054474	ENSRNOT00000077899.1, NM_001107369, XM_006254340, XM_006254341, XM_006254342, XM_017600574	6	1	5	microtubule associated serine/threonine kinase-like	17:89839649-89874391:1	0.73	1.2	1	0.99	1.69	2.15	1.21	1.04	0.75	1.15	1.22	2.46	1.61	0.988333	0.613872
Dnase1l2	ENSRNOG00000042352	ENSRNOT00000012203.5, XM_006246042, XM_017597596	3	1	2	deoxyribonuclease I-like 2	10:13812335-13814514:-1	0.57	0.24	1.2	0.69	1.47	0.58	0.31	1	0.75	1.68	1.7	0.51	1.105	0.678333	0.613876
Ska2	ENSRNOG00000025981	ENSRNOT00000036098.3	1	1	0	spindle and kinetochore associated complex subunit 2	10:74413989-74431922:1	3.43	4.56	7.37	6.58	8.15	9.14	3.46	8.04	3.19	8.05	8.09	8.94	8.15833	5.00833	0.613892
Arpc1b	ENSRNOG00000000991	ENSRNOT00000001315.6, NM_019289	2	1	1	actin related protein 2/3 complex, subunit 1B	12:11252300-11265849:-1	24.65	21.54	35.65	41.27	50.72	46.94	28.02	36.7	40.76	63.52	58.05	44.5	50.8333	31.22	0.614164
Cenpj	ENSRNOG00000022597	ENSRNOT00000065764.3, NM_001107265, XM_017599686	3	1	2	centromere protein J	15:36745931-36809228:-1	1.27	1.67	3.59	2.57	3.46	3.95	1.4	3.54	3.06	5.29	4.74	3.64	3.94167	2.42167	0.614376
Tgfb1	ENSRNOG00000020652	ENSRNOT00000028051.4, NM_021578	2	1	1	transforming growth factor, beta 1	1:82480875-82497196:1	6.1	3.85	9.66	8.55	11.53	10.03	6.21	8.91	6.32	12.46	12.13	12.08	11.13	6.84167	0.614705
Trim21	ENSRNOG00000018517	ENSRNOT00000024992.6, ENSRNOT00000092837.1, ENSRNOT00000092857.1, ENSRNOT00000092890.1, ENSRNOT00000093046.1, NM_001082572	6	5	1	tripartite motif-containing 21	1:167688736-167700108:-1	2.12	1.94	3.17	3.79	3.9	3.93	3.65	3.86	3.21	6.28	6.83	4.46	4.865	2.99167	0.614937
Mettl18	ENSRNOG00000025189	ENSRNOT00000003636.4, XM_006250155	2	1	1	methyltransferase like 18	13:82298534-82300661:1	3.92	3.54	5.79	8.36	6.8	8.04	1.48	5.79	4.09	5.03	5.59	6.2	6.67	4.10167	0.614943
Rasgrp2	ENSRNOG00000021098	ENSRNOT00000028646.6, NM_001082977, XM_006230853, XM_006230854, XM_006230855, XM_006230857, XM_017589441	7	1	6	RAS guanyl releasing protein 2	1:221776226-221788755:1	4.07	4.3	6.94	6.19	7.59	7.41	2.32	6.03	4.61	7.73	7.95	9.1	7.66167	4.71167	0.614966
Atf5	ENSRNOG00000020060	ENSRNOT00000027260.4, NM_172336	2	1	1	activating transcription factor 5	1:100808241-100810522:-1	256.64	151.68	209.6	420.48	463.76	349.46	209.9	572.37	198.75	474.96	521.4	369.97	433.338	266.49	0.61497
Slc17a9	ENSRNOG00000010275	ENSRNOT00000013623.5, XM_006235769, XM_006235771	3	1	2	solute carrier family 17 member 9	3:176230378-176246953:1	3.82	3.74	10.75	6.94	11.9	6.98	4.91	10.89	6.12	12.42	14.4	12.76	10.9	6.705	0.615138
RGD1561777	ENSRNOG00000050425	ENSRNOT00000072256.1, XM_017601820	2	1	1	similar to Na+ dependent glucose transporter 1	20:45040743-45054597:-1	3.15	2.94	3.66	5.83	6.59	5.94	2.09	6.18	4.41	6.28	6.93	4.89	6.07667	3.73833	0.615195
Atp1b2	ENSRNOG00000011227	ENSRNOT00000015076.5, NM_012507, XM_006246580, XM_006246581	4	1	3	ATPase Na+/K+ transporting subunit beta 2	10:56205622-56211857:-1	0.32	0.4	0.31	0.5	0.72	0.66	0.46	0.76	0.58	1.11	1.12	0.49	0.766667	0.471667	0.615217
Slc7a6	ENSRNOG00000019943	ENSRNOT00000027117.4, XM_006255498, XM_006255499, XM_006255500, XM_008772500, XM_008772501, XM_008772502	7	1	6	solute carrier family 7 member 6	19:38162515-38179149:1	0.51	0.47	0.75	0.81	0.73	0.79	0.48	0.56	0.46	1.07	0.84	1.01	0.875	0.538333	0.615238
LOC103691988	103691988	XM_017592299, XM_017592300, XM_017592301, XM_017592302, XM_017592303, XM_017592304, XM_017592305, XM_017592306, XM_017592307, XM_017592308	10	0	10	uncharacterized LOC103691988	3:171666855-171743608:-1	1.24	1.34	2.14	2.28	3.51	2.58	2.52	0.98	2.24	2.98	4.08	1.57	2.83333	1.74333	0.615294
Efhd1	ENSRNOG00000015596	ENSRNOT00000021168.5, NM_001109310, XM_006245468, XM_017596607	4	1	3	EF-hand domain family, member D1	9:94372999-94408883:1	0.49	0.87	1.67	1.12	1.09	1.48	0.39	0.33	2.3	1.01	2.26	2.87	1.63833	1.00833	0.615463
Eme1	ENSRNOG00000024420	ENSRNOT00000032693.3, NM_001105830, XM_006247179	3	1	2	essential meiotic structure-specific endonuclease 1	10:82367283-82373288:-1	0.59	1.03	1.12	0.68	1.31	1.13	0.81	0.75	0.92	1.58	1.76	2.02	1.41333	0.87	0.615566
E2f2	ENSRNOG00000047741	ENSRNOT00000072618.2, XM_003750061, XM_008764299, XM_017593850	4	1	3	E2F transcription factor 2	5:154525191-154540228:1	1.08	0.94	1.63	1.11	2.53	2.3	0.65	2.36	1.9	2.92	3.23	1.81	2.31667	1.42667	0.615827
D2hgdh	ENSRNOG00000019012	ENSRNOT00000025711.7, ENSRNOT00000078222.1, NM_001106926, XM_006245520, XM_006245521, XM_006245522	6	2	4	D-2-hydroxyglutarate dehydrogenase	9:100956689-100974393:1	9.15	9.88	12.13	14.52	15.34	13.35	3.35	13.21	11.61	17.19	19.25	16.69	16.0567	9.88833	0.61584
Tk1	ENSRNOG00000047314	ENSRNOT00000071420.2, NM_052800, XM_017597017	3	1	2	thymidine kinase 1	10:106817565-106828888:-1	19.62	17.76	10.08	14.53	20.62	34.37	23.83	22	6.92	24.08	35.48	33.61	27.115	16.7017	0.615957
Ggcx	ENSRNOG00000012975	ENSRNOT00000017927.7, ENSRNOT00000084281.1, ENSRNOT00000086820.1, NM_031756, XM_017592909	5	3	2	gamma-glutamyl carboxylase	4:100277383-100293097:1	15.61	14.74	29.65	34.58	32.87	35.89	11.52	35.19	28.1	35.49	40.83	39.18	36.4733	22.4683	0.616021
Hacd2	ENSRNOG00000038761	ENSRNOT00000003013.8, XM_006248438	2	1	1	3-hydroxyacyl-CoA dehydratase 2	11:68893684-68985635:-1	29.18	28.51	49.57	60.05	56.89	76.35	13.05	60.01	38.85	49.04	51.73	61.71	59.295	36.5283	0.616044
LOC100909474	ENSRNOG00000052587	ENSRNOT00000087174.1	1	1	0	protein FAM43A-like	KL568024.1:22-1354:-1	0	0.94	0	0	0	0	0.41	0.56	0	1.36	1.64	0.1	0.516667	0.318333	0.616129
AABR07058542.1	ENSRNOG00000057768	ENSRNOT00000087720.1	1	1	0	no description available	7:123908278-123908795:-1	4.77	0	2.34	5.03	1.98	1.69	0	1.3	1.67	2.12	0	5.54	2.72667	1.68	0.616137
Tmem140	ENSRNOG00000026965	ENSRNOT00000029845.6	1	1	0	transmembrane protein 140	4:62380914-62391912:1	25.16	31.88	22.29	57.45	54.81	82.86	65.22	35.13	41.43	48.23	45.82	69.69	59.81	36.8517	0.616146
Ttpa	ENSRNOG00000007139	ENSRNOT00000009611.2, NM_013048, XM_017593163, XM_017593164	4	1	3	alpha tocopherol transfer protein	5:34010970-34029315:1	135.39	126.91	157.44	223.07	241.85	268.71	138.15	157.8	147.54	227.95	234.84	204.56	233.497	143.872	0.616162
Foxa2	ENSRNOG00000013133	ENSRNOT00000017742.3, NM_012743, XM_006235139, XM_006235140	4	1	3	forkhead box A2	3:142384386-142387493:1	11.25	8.25	12.34	43.28	10.45	22.9	9.39	12.42	7.16	8.01	6.74	7.3	16.4467	10.135	0.616234
LOC361346	ENSRNOG00000028677	ENSRNOT00000014670.7, NM_001017462, XM_006254929, XM_008772154, XM_017601001, XM_017601002, XM_017601003	7	1	6	similar to chromosome 18 open reading frame 54	18:68978330-68983348:-1	0.92	1.3	2.33	1.6	2.39	3.04	1.48	2.2	1.28	2.54	2.69	3.17	2.57167	1.585	0.616332
Slc52a3	ENSRNOG00000005132	ENSRNOT00000006828.4, ENSRNOT00000082438.1, NM_001037198	3	2	1	solute carrier family 52 member 3	3:147511563-147516187:1	0.69	0.72	1.08	1.17	1.04	1.38	0.41	1.16	0.89	1.12	1.6	1.72	1.33833	0.825	0.616438
AABR07043702.1	ENSRNOG00000029323	ENSRNOT00000038605.7	1	1	0	no description available	19:36177322-36183150:1	0	0.11	0.95	1.26	0.56	0.53	0	0.4	0.26	0	0	0.44	0.465	0.286667	0.616487
Serpina10	ENSRNOG00000050761	ENSRNOT00000073709.1, XM_008764736	2	1	1	serpin peptidase inhibitor, clade A (alpha-1 antiproteinase, antitrypsin), member 10	6:127500014-127508452:-1	69.09	54.66	112.56	145.59	112.48	144.18	65.46	110.57	82	118.87	130.92	149.71	133.625	82.39	0.616576
Pkm	ENSRNOG00000011329	ENSRNOT00000015332.7, ENSRNOT00000083666.1, NM_053297, XM_006243188, XM_006243190, XM_017595480	6	2	4	pyruvate kinase, muscle	8:64487952-64502957:1	5.99	5.23	11.08	10.04	12.33	14.76	8.65	10.36	14.66	25.02	13.64	14.97	15.1267	9.32833	0.616681
Efna5	ENSRNOG00000034177	ENSRNOT00000045096.2, NM_053903, XM_006245593	3	1	2	ephrin A5	9:110057109-110329687:-1	2.28	2.9	3.27	4.53	2.45	3.8	1.54	4.71	2.28	3.25	3.59	9.91	4.58833	2.83	0.616782
Stip1	ENSRNOG00000021164	ENSRNOT00000028743.7, NM_138911	2	1	1	stress-induced phosphoprotein 1	1:222274133-222293139:-1	28.43	22.56	33.19	36.84	53.07	42.09	25.87	48.02	22.2	58.79	49.47	52	48.71	30.045	0.616814
Psmb9	ENSRNOG00000000459	ENSRNOT00000000532.7, ENSRNOT00000081162.1, NM_012708	3	2	1	proteasome 20S subunit beta 9	20:3973424-3978845:-1	11.24	11.45	13.99	13.35	20.39	17.88	6.04	20.55	14.9	37.53	22.4	15.16	21.1183	13.0283	0.616921
AABR07068042.1	ENSRNOG00000037894	ENSRNOT00000057584.3	1	1	0	no description available	9:78968814-78972965:1	0	0.8	0.82	0.54	1.89	0.9	0.37	0.73	0.47	0.59	0.46	0.79	0.861667	0.531667	0.617021
Adcy4	ENSRNOG00000020401	ENSRNOT00000027719.7, ENSRNOT00000067536.2, NM_019285, XM_017599787	4	2	2	adenylate cyclase 4	15:34453921-34469742:-1	1.61	2.21	3.32	3.64	4.18	3.63	1.94	3.99	2.79	5.57	4.33	4.35	4.28333	2.64333	0.617121
RT1-A2	ENSRNOG00000030712	ENSRNOT00000038660.5, ENSRNOT00000052270.6, NM_001008829, XM_017601545	4	2	2	RT1 class Ia, locus A2	20:5375011-5378536:1	11.57	7.65	9.42	10.84	24.06	11.86	13.24	16.8	15.81	30.76	27.66	15.52	20.1167	12.415	0.61715
AABR07028615.1	ENSRNOG00000018500	ENSRNOT00000045765.5, ENSRNOT00000081645.1	2	2	0	no description available	17:77642302-77687456:-1	0.86	0.77	0.71	0.52	1.22	1.09	0.52	1.15	0.62	2.05	0.88	1.74	1.25	0.771667	0.617333
Ears2	ENSRNOG00000025353	ENSRNOT00000071946.3	1	1	0	glutamyl-tRNA synthetase 2, mitochondrial	1:191997512-192025350:-1	4.09	5.02	6.12	9.08	8.18	8.15	4.02	7.84	5.65	9.46	9.89	8.27	8.83833	5.45667	0.617386
Fgf21	ENSRNOG00000020990	ENSRNOT00000028490.2	1	1	0	fibroblast growth factor 21	1:101595579-101596822:-1	1.35	1.1	6.99	11.03	3.85	6.98	0.79	8.23	3.14	2.5	2.6	8.02	5.83	3.6	0.617496
Prex1	ENSRNOG00000006952	ENSRNOT00000009517.7, NM_001135718	2	1	1	phosphatidylinositol-3,4,5-trisphosphate-dependent Rac exchange factor 1	3:163329580-163477822:-1	1.4	1.03	1.65	1.89	1.96	2.07	1.11	1.91	2	3.45	2.49	2.87	2.455	1.51667	0.617787
LOC103690322	ENSRNOG00000055822	ENSRNOT00000091365.1	1	1	0	X-linked lymphocyte-regulated protein 3A-like	X:153072908-153080915:-1	0.61	0.54	0	0.39	0	1.12	0	0	0	0	0	0.35	0.31	0.191667	0.61828
Shpk	ENSRNOG00000019458	ENSRNOT00000026351.7, NM_001033682	2	1	1	sedoheptulokinase	10:59765328-59789676:1	11.48	12.53	20.06	26.17	25.44	25.23	7.58	23.56	23.95	29.39	29.47	24.67	26.7283	16.5267	0.61832
LOC102549842	ENSRNOG00000049259	ENSRNOT00000071889.2, ENSRNOT00000079626.1, ENSRNOT00000085560.1, XM_006227817, XM_008758701, XM_017589879	6	3	3	zinc finger protein 91-like	1:37947138-37964418:-1	1.38	1.72	2.28	4.03	2.29	3.08	0.96	1.24	1.17	1.57	1.18	2	2.35833	1.45833	0.618375
Zscan29	ENSRNOG00000012419	ENSRNOT00000035889.7, ENSRNOT00000046391.5	2	2	0	zinc finger SCAN domains 29	3:113120703-113130171:-1	4.65	3.38	2.52	5.4	4.12	4.05	2.23	2.31	1.83	4.03	5.55	4.21	4.56	2.82	0.618421
Tmem39b	ENSRNOG00000023746	ENSRNOT00000032558.6, NM_001014192, XM_017593510, XM_017593511, XM_017593512, XM_017593513	6	1	5	transmembrane protein 39b	5:147889874-147910057:-1	8.38	7.27	11.11	12.88	13.95	13.15	5.85	10.99	9.42	15.42	14.64	15.68	14.2867	8.83667	0.618525
Pdia5	ENSRNOG00000032327	ENSRNOT00000067984.1	1	1	0	protein disulfide isomerase family A, member 5	11:68493035-68578995:1	11.47	14.5	23.16	25.51	32.9	24.78	11.74	30.35	29.53	36.86	40.53	34.62	32.5333	20.125	0.618596
Trim80	ENSRNOG00000028812	ENSRNOT00000065292.3	1	1	0	tripartite motif protein 80	10:103992309-104004059:1	0.79	0.91	1.53	4.28	0.88	1.42	0.44	2.62	2.05	1.91	3.24	1.75	2.24667	1.39	0.618694
LOC100910678	ENSRNOG00000043400	ENSRNOT00000068441.2	1	1	0	coiled-coil domain-containing protein 72-like	4:79015316-79015660:-1	0	1.38	0	0	0	0	0	0	0	0	0	2.23	0.371667	0.23	0.618834
AABR07044570.1	ENSRNOG00000049970	ENSRNOT00000051678.4	1	1	0	similar to pyridoxal (pyridoxine, vitamin B6) kinase	20:10889573-10912769:-1	0.65	0.92	2.2	1.82	0.97	2.5	0.42	1.99	2.3	2.07	3.01	3.33	2.28333	1.41333	0.618978
LOC102549404	102549404	XM_017600760	1	0	1	uncharacterized LOC102549404	17:7273713-7506914:-1	0.89	0.66	0.98	0.9	0.9	0.54	0.18	0.35	0.45	2.12	0.44	0.77	0.945	0.585	0.619048
Nfkbie	ENSRNOG00000019907	ENSRNOT00000026988.4	1	1	0	NFKB inhibitor epsilon	9:17828408-17835240:-1	1.39	1.36	2.48	1.94	3.51	2.05	0.94	2.85	1.5	3.94	3.3	2.24	2.83	1.75333	0.619552
Naprt	ENSRNOG00000007939	ENSRNOT00000010637.5, NM_207609	2	1	1	nicotinate phosphoribosyltransferase	7:116922979-116926436:-1	39.63	40.03	71.12	76.59	79.58	102.5	21.56	95.59	52.34	77.91	90.42	89.88	86.1467	53.3783	0.619622
Abca6	ENSRNOG00000046890	ENSRNOT00000073149.2, XM_017597730	2	1	1	ATP binding cassette subfamily A member 6	10:98477716-98544309:-1	7.3	10.41	14.87	15.9	16.92	18.98	5.96	14.66	13.31	19.57	20.08	15.84	17.8817	11.085	0.619909
Ift140	ENSRNOG00000016545	ENSRNOT00000022063.6, XM_006246054, XM_006246055	3	1	2	intraflagellar transport 140	10:14373669-14461509:1	2.51	2.91	2.14	4.58	3.55	3.5	2.33	3	3.05	4.36	4.29	5.43	4.285	2.65667	0.619992
Smcr8	ENSRNOG00000005165	ENSRNOT00000006984.6, ENSRNOT00000079375.1	2	2	0	SMCR8-C9orf72 complex subunit	10:47018974-47026465:1	1.62	2	1.55	1.9	3.02	3.09	2.13	2.23	1.11	3.49	3.28	2.38	2.86	1.77333	0.620047
Zfp748	680258	XM_017590418	1	0	1	zinc finger protein 748	1:37977333-38009465:-1	0.73	0.99	0.91	1.1	1.74	1.61	0.73	0.73	1.14	1.26	1.5	1.22	1.405	0.871667	0.620403
Fam35a	364514	XM_008771135, XM_008771136, XM_008771137, XM_008771138, XM_017600193, XM_017600194, XM_017600195, XM_017600196, XM_017600197, XM_017600198	10	0	10	family with sequence similarity 35, member A	16:10572049-10661528:-1	4.18	3.43	6.39	5.12	6.75	5.48	2.75	4.2	3.5	8.63	6.53	6.89	6.56667	4.075	0.620558
AABR07055919.2	ENSRNOG00000059181	ENSRNOT00000086553.1	1	1	0	no description available	7:15856308-15856676:-1	0	0	1.27	0	1.6	0	2.2	0	0	1.73	0	2.26	0.931667	0.578333	0.620751
Polr3h	ENSRNOG00000004471	ENSRNOT00000005943.7, NM_001127295	2	1	1	RNA polymerase III subunit H	7:123146248-123156558:-1	4.22	3.74	9.1	9.69	8.86	9.36	5.16	9.65	6.7	8.94	10.76	14.52	10.355	6.42833	0.620795
Creb3l2	ENSRNOG00000012826	ENSRNOT00000017338.5, NM_001012188	2	1	1	cAMP responsive element binding protein 3-like 2	4:64869285-64981519:-1	1.94	2.85	7.18	2.74	6.7	7.77	3.28	3.11	4.09	6.45	5.87	6.63	6.02667	3.74167	0.620852
AABR07001512.1	ENSRNOG00000017412	ENSRNOT00000023387.3	1	1	0	no description available	1:48565160-48565711:-1	1.14	0.5	0.18	1.47	1.62	1.4	1.51	0	2.01	1.25	1.19	1.67	1.43333	0.89	0.62093
Efna1	ENSRNOG00000020573	ENSRNOT00000027920.5, NM_053599, XM_008761228, XM_017591148	4	1	3	ephrin A1	2:188588812-188596156:-1	20.37	26.39	25.76	80.99	24.19	51.38	25.37	27.83	32.04	25.44	22.52	49.51	42.3383	26.2933	0.621029
Cmklr1	ENSRNOG00000000704	ENSRNOT00000000893.3	1	1	0	chemerin chemokine-like receptor 1	12:48789261-48793553:1	1.53	1.17	1.92	2.03	2.28	1.85	1.23	1.45	1.85	4.08	2.41	2.08	2.455	1.525	0.621181
Tnfsf13	ENSRNOG00000014171	ENSRNOT00000056903.3, ENSRNOT00000090762.1, XM_008767796, XM_008767802	4	2	2	tumor necrosis factor superfamily member 13	10:56286971-56289708:-1	3.12	4.29	3.93	6.57	6.02	4.25	3.26	5.67	3.87	7.24	7.06	7.72	6.47667	4.02333	0.621204
Dpysl2	ENSRNOG00000009625	ENSRNOT00000012996.6, NM_001105717, XM_006252097	3	1	2	dihydropyrimidinase-like 2	15:43475640-43542893:-1	1.43	1.26	3.43	2.79	3.46	3.61	1.66	2.66	3.43	4.47	4.19	3.8	3.72	2.31167	0.621416
LOC100910581	ENSRNOG00000050881	ENSRNOT00000074735.2, XM_003751155	2	1	1	protein phosphatase 1 regulatory subunit 35-like	12:21987993-21989200:-1	1.47	1.11	2.48	2.77	1.78	3.92	1.57	2.03	0.52	3.45	2.38	0.47	2.46167	1.53	0.62153
Rbms3	ENSRNOG00000025881	ENSRNOT00000036642.7, ENSRNOT00000036672.6, ENSRNOT00000039904.6, ENSRNOT00000041548.6, XM_001061329, XM_006244038, XM_006244039, XM_017596199, XM_017596200, XM_017596201, XM_017596202, XM_017596203, XM_017596204, XM_017596206, XM_017596207, XM_017596208	16	4	12	RNA binding motif, single stranded interacting protein 3	8:124840157-125544622:-1	0.62	0.94	0.47	0.77	0.64	0.89	0.1	0.66	0.25	0.95	0.6	1.04	0.815	0.506667	0.621677
Alox5ap	ENSRNOG00000000907	ENSRNOT00000001207.6, NM_017260	2	1	1	arachidonate 5-lipoxygenase activating protein	12:6854930-6879112:-1	1.39	1.18	1.47	2.4	1.95	1.76	0.51	1.43	1.68	4.06	1.16	0.99	2.05333	1.27667	0.621753
Gatb	ENSRNOG00000037655	ENSRNOT00000075823.4, ENSRNOT00000093178.1, ENSRNOT00000093330.1, ENSRNOT00000093746.1	4	4	0	glutamyl-tRNA amidotransferase subunit B	2:184600721-184679683:1	15.36	16.76	22.74	25.07	26.73	27.9	11.73	27.38	21.06	37.55	34.87	32.88	30.8333	19.1717	0.621784
LOC100911784	100911784	XM_017593090	1	0	1	murinoglobulin-1-like	4:154599951-154637598:1	0.53	0.5	0.65	0.63	0.43	1.57	0.11	0.68	0.44	0.49	0.77	0.79	0.78	0.485	0.621795
Lpxn	ENSRNOG00000012611	ENSRNOT00000017109.6, NM_001009649	2	1	1	leupaxin	1:229642437-229674129:1	2.31	2.22	2.55	3.08	4.16	3.32	3.53	3.04	1.89	5.13	4.26	5.04	4.165	2.59	0.621849
LOC102546968	102546968	XM_017601833	1	0	1	RT1 class I histocompatibility antigen, AA alpha chain-like	20:5347275-5350135:1	0.42	0.93	0.54	1.16	1.75	0.78	0.95	1.15	0.27	1.1	1.22	0.84	1.14167	0.71	0.621898
Lipa	ENSRNOG00000019077	ENSRNOT00000025845.4, ENSRNOT00000078279.1, XM_006231275, XM_008760321, XM_017588801	5	2	3	lipase A, lysosomal acid type	1:252816538-252849756:-1	71.34	71.65	125.07	196.31	154.99	134.48	52.64	130.57	97.54	137.01	134.13	125.21	147.022	91.4683	0.622142
Nup205	ENSRNOG00000010852	ENSRNOT00000014832.5, XM_008762796, XM_008762797	3	1	2	nucleoporin 205	4:62712397-62773931:1	1.67	1.52	2.38	2.31	3.19	3.35	1.43	3.49	2.16	3.2	3.37	4.91	3.38833	2.10833	0.622233
Pyroxd2	ENSRNOG00000015807	ENSRNOT00000021257.4, XM_006231394, XM_006231396, XM_008760424	4	1	3	pyridine nucleotide-disulphide oxidoreductase domain 2	1:261962455-261987028:-1	5.54	6.61	11.83	10.85	12.9	11.65	3.57	12.37	9.96	16.1	16.69	11.97	13.36	8.31333	0.622255
Col1a1	ENSRNOG00000003897	ENSRNOT00000005311.6	1	1	0	collagen type I alpha 1 chain	10:82745801-82762789:1	2.32	10.59	17.71	12.6	12.65	20.54	3.51	13.1	13.54	15.16	17.25	19.46	16.2767	10.1283	0.622261
Irf1	ENSRNOG00000008144	ENSRNOT00000010968.6, NM_012591	2	1	1	interferon regulatory factor 1	10:39109530-39116532:1	6.71	4.22	8.61	14.92	13.67	9.87	6.01	15.3	8.38	21.37	10.14	9.13	13.1833	8.205	0.622377
Cyp2j3	313375	NM_175766	1	0	1	cytochrome P450, family 2, subfamily j, polypeptide 3	5:115196982-115222084:-1	17.45	19.62	17.73	41.48	53.02	41.66	57.66	30.65	43.39	60.88	54.53	48	49.9283	31.0833	0.622559
Hexim1	ENSRNOG00000003203	ENSRNOT00000004272.4	1	1	0	HEXIM P-TEFb complex subunit 1	10:91200874-91202984:1	22.88	22.53	28.87	28.56	40.12	29.71	11.32	21.3	19.12	40.28	37.46	26.27	33.7333	21.0033	0.622628
Dtx3l/ENSRNOG00000023400	ENSRNOG00000023400	ENSRNOT00000039215.6	1	1	0	deltex E3 ubiquitin ligase 3L	11:67757928-67767622:1	2.23	1.95	3.28	4.42	4.89	3.74	1.51	4.47	2.4	4.86	4.55	2.98	4.24	2.64	0.622642
Jpt1	ENSRNOG00000003661	ENSRNOT00000004862.5, NM_001005876	2	1	1	Jupiter microtubule associated homolog 1	10:104057739-104075776:-1	11.08	9.28	15.67	20.86	19.2	17.94	12.47	18.86	13.66	20.07	26.6	25.45	21.6867	13.5033	0.622656
Stk10	ENSRNOG00000004217	ENSRNOT00000047011.4, ENSRNOT00000080404.1, XM_008767561	3	2	1	serine/threonine kinase 10	10:17420969-17521810:1	2.74	2.36	3	3.73	5.41	4.27	2.8	3.6	4.57	5.44	5.93	5.84	5.10333	3.17833	0.622796
Derl2	ENSRNOG00000055466	ENSRNOT00000089638.1, XM_008767903, XM_017597650	3	1	2	derlin 2	10:57647090-57653371:-1	28.79	31.7	48.84	59.74	62.94	63.89	23.27	46.81	28.85	49.03	46.96	51.78	55.7233	34.71	0.622899
AABR07072078.1	ENSRNOG00000028883	ENSRNOT00000052265.4	1	1	0	no description available	10:10875983-10876258:1	0.65	0.48	1.02	0	0	1.71	1.72	0	0	1.41	2.19	0.9	1.035	0.645	0.623188
Brcc3	ENSRNOG00000048061	ENSRNOT00000071068.2, NM_001127300	2	1	1	BRCA1/BRCA2-containing complex, subunit 3	9:9863380-9865920:-1	11.98	12.39	15.97	20.2	18.71	22.87	8.81	15.64	11.9	19.64	21.93	19.7	20.5083	12.7817	0.623243
Dkk2	ENSRNOG00000011360	ENSRNOT00000015116.6, NM_001106472	2	1	1	dickkopf WNT signaling pathway inhibitor 2	2:237148918-237240883:1	0.48	0.44	0.89	1.14	0.48	0.92	0.17	0.6	1.51	1.1	0.71	2.21	1.09333	0.681667	0.623476
Plekhs1	ENSRNOG00000016926	ENSRNOT00000022724.5, XM_006231646, XM_006231647, XM_006231648, XM_008760543, XM_008760544	6	1	5	pleckstrin homology domain containing S1	1:277261681-277291370:1	0.34	0.46	0.5	0.44	0.83	1.01	0.27	0.42	0.66	0.56	0.78	0.63	0.708333	0.441667	0.623529
Myo9a	ENSRNOG00000011619	ENSRNOT00000015963.6, ENSRNOT00000083558.1, NM_134335	3	2	1	myosin IXA	8:64573248-64777607:1	1.08	0.99	1.18	1.76	1.81	2.13	1.15	1.17	1.14	1.78	1.65	1.63	1.79333	1.11833	0.623606
Arpin	ENSRNOG00000014589	ENSRNOT00000019568.5, ENSRNOT00000078857.1, NM_001107530	3	2	1	actin-related protein 2/3 complex inhibitor	1:141664790-141672789:-1	5.56	4.69	6.88	8.41	9.41	8.07	2.83	11.01	7.64	10.8	13.74	11.47	10.3167	6.435	0.623748
Sdccag8	ENSRNOG00000004181	ENSRNOT00000005647.6, ENSRNOT00000077345.1, ENSRNOT00000077995.1, NM_177929, XM_006250321, XM_006250322, XM_008769789, XM_008769790	8	3	5	serologically defined colon cancer antigen 8	13:94888174-95076568:1	1.16	1.18	1.73	1.81	2.07	2.53	1.13	1.83	2.04	2.28	3.11	2.74	2.42333	1.51167	0.623796
LOC499179	499179	XM_008759598	1	0	1	similar to topoisomerase (DNA) I	1:134991934-135000640:1	0.42	0.64	1.74	0.74	1.55	1.58	0.94	1.66	0.44	1.68	1.56	2.25	1.56	0.973333	0.623932
Ptpn7	ENSRNOG00000005807	ENSRNOT00000007833.3, NM_145683, XM_006249820, XM_006249821	4	1	3	protein tyrosine phosphatase, non-receptor type 7	13:51958955-51971431:1	0.61	0.48	0.8	0.78	0.73	1.13	0.48	0.94	0.79	1.8	1.21	0.92	1.095	0.683333	0.624049
Slc16a2	ENSRNOG00000002832	ENSRNOT00000040637.3, NM_147216	2	1	1	solute carrier family 16 member 2	X:74578600-74706068:-1	20.33	24.79	39.24	33.46	52.2	45.37	14.17	39.87	40.7	55.65	51.45	48.84	47.8283	29.85	0.624107
Olfml2b	ENSRNOG00000003018	ENSRNOT00000004117.5, XM_006250219	2	1	1	olfactomedin-like 2B	13:88995316-89032487:1	0.46	0.77	1.35	1.31	1.88	1.39	0.89	1.61	1.08	1.65	1.96	1.68	1.645	1.02667	0.624113
LOC102549712	102549712	XM_006252224	1	0	1	integrator complex subunit 9-like	15:48508746-48542941:1	0.08	1.37	0.31	0	0.62	1.24	0	1.48	2.04	1.73	1.94	2.93	1.41	0.88	0.624113
Cdk14	ENSRNOG00000007151	ENSRNOT00000009417.5, XM_017592683	2	1	1	cyclin-dependent kinase 14	4:25825574-26419443:1	1.24	1.1	2.2	2.44	2.53	2.83	0.89	2.61	1.89	3.16	2.39	2.56	2.65167	1.655	0.624136
Cklf	ENSRNOG00000012752	ENSRNOT00000017127.6, NM_139111, XM_008772240	3	1	2	chemokine-like factor	19:906410-914880:-1	2.05	2.54	2.41	4.38	4.87	6.14	2.72	6.38	1.51	4.31	4.13	4.38	4.70167	2.935	0.624247
Zdhhc2	ENSRNOG00000022686	ENSRNOT00000036092.5, NM_145096, XM_008771288	3	1	2	zinc finger, DHHC-type containing 2	16:54934056-55002322:-1	1.98	1.22	2.1	2.21	3.33	5.32	1.56	2.95	2.23	2.83	1.69	3.9	3.21333	2.00667	0.624481
Stk35	ENSRNOG00000006002	ENSRNOT00000008071.5, XM_006234974, XM_006234975	3	1	2	serine/threonine kinase 35	3:122309382-122340205:1	2.39	2.45	4.92	3.63	4.53	5.74	3.14	2.29	2.04	3.25	4.05	6.39	4.59833	2.87167	0.624502
Dok1	ENSRNOG00000007412	ENSRNOT00000010020.4, XM_008763022	2	1	1	docking protein 1	4:113864211-113866674:-1	0.71	0.79	0.96	1.57	1.09	1.57	1.06	0.84	1.18	2.34	0.7	1.6	1.47833	0.923333	0.624577
Slco1a2/ENSRNOG00000031249	ENSRNOG00000031249	ENSRNOT00000049569.4	1	1	0	solute carrier organic anion transporter family, member 1A2	4:176445858-176528110:-1	0.44	0.44	0.76	0.91	1.02	1.01	0.58	0.82	0.87	1.22	1.08	1.02	1.04333	0.651667	0.624601
Ndc1	ENSRNOG00000010620	ENSRNOT00000014275.7, NM_001025023, XM_017593491	3	1	2	NDC1 transmembrane nucleoporin	5:126976640-127020915:1	2.36	3.19	4.85	4.22	6.08	6	2.69	3.15	3.25	4.55	4.47	5.88	5.2	3.24833	0.624679
Crppa	ENSRNOG00000006199	ENSRNOT00000008312.4, ENSRNOT00000078548.1, NM_001008386	3	2	1	CDP-L-ribitol pyrophosphorylase A	6:55881484-56159466:1	1.05	0.75	1.66	1.42	1.7	2.29	0.52	1.47	0.9	2.08	0.96	1.71	1.69333	1.05833	0.625
Efna4	ENSRNOG00000020588	ENSRNOT00000027935.3, ENSRNOT00000086916.1, XM_017590891	3	2	1	ephrin A4	2:188655928-188660179:-1	1.89	1.96	2.16	3.84	3.31	2.61	0.99	2.47	2.13	3.84	3.45	1.51	3.09333	1.93333	0.625
Glod4	ENSRNOG00000007788	ENSRNOT00000010386.7, NM_001014227	2	1	1	glyoxalase domain containing 4	10:64379922-64398263:-1	10.57	11.35	20.13	20.59	27.14	26.2	10.36	24.01	22.13	30.14	28.91	24.69	26.2783	16.425	0.62504
LOC100359421	100359421	XM_002729644	1	0	1	histone H3.3B-like	6:60988678-60989919:-1	0	0.32	1.6	0.44	0.88	1.14	0	1.2	0	0.98	1.55	0	0.831667	0.52	0.625251
Hbq1a	ENSRNOG00000028114	ENSRNOT00000035459.5	1	1	0	hemoglobin, theta 1A	10:15600220-15600858:-1	0.21	0.19	0.6	0.3	1.23	2.42	0.35	1.27	1.77	1.77	0.17	1.13	1.17	0.731667	0.625356
Krt79	ENSRNOG00000058340	ENSRNOT00000081518.1	1	1	0	keratin 79	7:143528204-143538579:-1	13.48	12.77	23.01	20.93	31.07	24.26	11.56	26.96	24.82	38.71	31.5	33.58	30.0083	18.7667	0.625382
Vkorc1	ENSRNOG00000050828	ENSRNOT00000073596.2, NM_203335	2	1	1	vitamin K epoxide reductase complex, subunit 1	1:199338785-199341306:-1	106.45	125.59	143.33	171.56	205.37	212.78	73.97	170.39	144.29	208.4	231.01	192.17	203.548	127.337	0.625584
Cyb5r3	ENSRNOG00000009592	ENSRNOT00000064700.3, NM_138877, XM_006242065	3	1	2	cytochrome b5 reductase 3	7:124024003-124039895:-1	80.98	72.27	110.34	164.14	144.33	116.29	49.91	120.3	98.4	146.36	159.4	120.12	141.773	88.7	0.625647
Otc	ENSRNOG00000003370	ENSRNOT00000004686.3, NM_013078	2	1	1	ornithine carbamoyltransferase	X:13524804-13601074:-1	256.25	346.13	361.97	471.19	443.82	486.38	112	360.44	426.16	541.46	536.78	497.94	496.262	310.492	0.625661
Dnajc9	ENSRNOG00000006619	ENSRNOT00000009009.5, NM_001108865	2	1	1	DnaJ heat shock protein family (Hsp40) member C9	15:4356512-4360788:1	8.41	9.94	15.61	10.04	16.76	24.82	12.76	20.69	11.43	25.15	21.07	28.14	20.9967	13.14	0.625814
Epha1	ENSRNOG00000017525	ENSRNOT00000024037.4, XM_008762883	2	1	1	Eph receptor A1	4:71749242-71763679:-1	13.25	10.35	20.3	18.9	21.47	19.43	4.63	21.67	15.57	27.37	26.3	23.58	22.8417	14.295	0.62583
Sh3gl3	ENSRNOG00000019776	ENSRNOT00000026870.6, ENSRNOT00000079989.1, NM_031238, XM_006229480, XM_006229481, XM_006229483, XM_006229485, XM_006229486, XM_017589779	9	2	7	SH3 domain-containing GRB2-like 3	1:144163965-144200402:1	5.32	6.5	7.26	12.08	9.7	10.97	5.58	9.61	6.14	10.06	11.17	10.59	10.7617	6.735	0.625832
Rarres2	ENSRNOG00000024705	ENSRNOT00000033918.5, XM_006236415, XM_006236416	3	1	2	retinoic acid receptor responder 2	4:78205809-78208767:-1	788.28	786.22	975.43	1291.71	1368.79	1272.34	409.34	1173.03	1110.12	1582.98	1488.41	1371.89	1396.02	873.737	0.625877
Ccne2	ENSRNOG00000008055	ENSRNOT00000010696.5, XM_006237873, XM_006237874, XM_006237875, XM_017593468	5	1	4	cyclin E2	5:24434872-24446406:1	1.21	1.24	1.83	1.36	3.35	3.22	1.36	1.78	1.62	1.59	1.2	3.72	2.40667	1.50667	0.626039
Smoc2	ENSRNOG00000014166	ENSRNOT00000019317.7, ENSRNOT00000079718.1, XM_006227958	3	2	1	SPARC related modular calcium binding 2	1:56242346-56374007:1	0.21	1.02	1.74	1.27	1.89	2.21	0.68	1.77	1.33	1.61	1.68	2.12	1.79667	1.125	0.62616
Papd7	306672	XM_006227781, XM_006227782	2	0	2	PAP associated domain containing 7	1:36407970-36431254:1	1.6	1.79	1.75	1.71	3.11	1.75	2.29	1.43	3	4.43	4.08	3.86	3.15667	1.97667	0.626188
Slco1b2	ENSRNOG00000030538	ENSRNOT00000013409.7, ENSRNOT00000013514.6, NM_001270586	3	2	1	solute carrier organic anion transporter family, member 1B2	4:175814118-175881775:1	34.57	47.19	79.55	68.92	86.38	128.11	18.92	62.11	45.85	55.02	53.83	67.94	76.7	48.0317	0.626228
LOC100911751	100911751	XM_006231658, XM_006231659, XM_006231660, XM_006231661, XM_008760583	5	0	5	GDNF family receptor alpha-1-like	1:278477249-278480453:-1	2.33	3.61	4.79	4.06	5.17	5.82	2.12	4.96	1.6	8.07	3.03	4.84	5.165	3.235	0.626331
Fut8	ENSRNOG00000008451	ENSRNOT00000011220.4, NM_001002289, XM_008764825, XM_008764826, XM_017594263	5	1	4	fucosyltransferase 8	6:100397168-100537208:1	4.12	3.61	4.33	4.66	5.84	8.28	2.92	4.09	5.24	6.97	6.11	6.95	6.46833	4.05167	0.626385
Casp3	ENSRNOG00000010475	ENSRNOT00000014095.5, XM_006253130	2	1	1	caspase 3	16:48845011-48863204:-1	7.68	4.99	9.94	13.98	11.95	11.68	3.56	8.37	8.07	10.48	9.71	10.16	11.3267	7.10167	0.626986
Fut10	ENSRNOG00000050857	ENSRNOT00000071166.2, NM_001012360, XM_006253236, XM_017600204, XM_017600205, XM_017600206	6	1	5	fucosyltransferase 10	16:64649610-64703908:-1	0.67	0.62	0.45	0.73	0.58	1.24	0.47	0.52	0.7	0.6	1.48	0.84	0.911667	0.571667	0.627057
Rpe	ENSRNOG00000038085	ENSRNOT00000017197.7, ENSRNOT00000079495.1, ENSRNOT00000079912.1, NM_001033903, XM_006245104, XM_006245105, XM_006245106, XM_006245107, XM_008767287, XM_008767288, XM_008767289, XM_008767290	12	3	9	ribulose-5-phosphate-3-epimerase	9:73687820-73711565:1	8.18	10.79	11.41	13.74	14.72	20.36	9.23	16.93	12.29	17.57	23.65	19.7	18.29	11.4717	0.62721
Rdh10	ENSRNOG00000006681	ENSRNOT00000009096.4, NM_181478	2	1	1	retinol dehydrogenase 10	5:2605265-2631905:-1	7.9	8.77	13.3	14.06	14.7	13.97	6.55	12.73	9.94	17.58	19.11	14.95	15.7283	9.865	0.627212
Pip4k2b	ENSRNOG00000013030	ENSRNOT00000017989.3, NM_053550, XM_008768131	3	1	2	phosphatidylinositol-5-phosphate 4-kinase type 2 beta	10:85658324-85684138:-1	3.41	3.27	4.81	5.01	6.08	7.05	2.06	5.28	5.4	9.07	5.74	5.68	6.43833	4.03833	0.627233
LOC103692165/ENSRNOG00000009022	ENSRNOG00000009022	ENSRNOT00000031964.4	1	1	0	rhotekin	4:114835064-114850701:1	0.27	0.92	1.1	0.8	1.5	1.11	0.4	1.26	1.62	1.88	1.11	2.48	1.48	0.928333	0.627252
Pcdh18	ENSRNOG00000009949	ENSRNOT00000013343.6, NM_001100524, XM_006232322	3	1	2	protocadherin 18	2:138820183-138833865:-1	2.49	1.94	2.8	3.45	3.47	3.76	1.91	2.23	1.69	2.66	3.57	3.91	3.47	2.17667	0.627281
Notum	ENSRNOG00000036680	ENSRNOT00000054947.2, XM_006247887, XM_006247888, XM_017597348	4	1	3	NOTUM, palmitoleoyl-protein carboxylesterase	10:109832981-109840047:-1	34.81	30.22	56.59	75.05	87.3	60.2	19.56	77.04	78.07	106.37	81.55	61.79	78.71	49.3817	0.627387
Moap1	ENSRNOG00000033970	ENSRNOT00000038816.5	1	1	0	modulator of apoptosis 1	6:126620602-126622532:-1	2.62	2.61	4.17	1.08	4.7	4.5	3.38	3.03	1.17	6.05	4.62	6.11	4.51	2.83	0.627494
Slc16a3	ENSRNOG00000036677	ENSRNOT00000054939.3, ENSRNOT00000086096.1, NM_030834, XM_006247931, XM_006247932, XM_006247934, XM_008768513	7	2	5	solute carrier family 16 member 3	10:110141991-110148360:1	0.33	0.4	0.54	0.37	1.14	0.64	0.59	0.74	0.5	1.17	0.87	0.75	0.823333	0.516667	0.62753
Slc50a1	ENSRNOG00000020554	ENSRNOT00000027878.5	1	1	0	solute carrier family 50 member 1	2:188585118-188587498:-1	12.23	12.13	21.29	21.01	29	25.65	7.63	25.05	24.52	28.63	27.58	31.97	27.3067	17.1417	0.627747
LOC100909795	100909795	XM_003751815	1	0	1	colorectal mutant cancer protein-like	18:78550661-78577178:1	0	0	1.37	0.31	0.83	1.33	0	0.38	0.46	1.05	0	0	0.586667	0.368333	0.627841
Il1b	ENSRNOG00000004649	ENSRNOT00000006308.4, NM_031512	2	1	1	interleukin 1 beta	3:121876256-121882637:-1	0.99	2.79	3.03	5.02	3.61	2.83	3.23	3.12	2.17	4.71	4.63	3.61	4.06833	2.555	0.628021
Rfc3	ENSRNOG00000001088	ENSRNOT00000001444.6, NM_001009629, XM_017598286	3	1	2	replication factor C subunit 3	12:1460638-1471344:1	4.18	3.1	3.77	2.71	5.39	7.47	4.16	7.46	4.52	8.58	9.82	9.32	7.215	4.53167	0.62809
Nqo2	ENSRNOG00000017820	ENSRNOT00000024141.5, NM_001004214, XM_006253867, XM_006253868	4	1	3	NAD(P)H quinone dehydrogenase 2	17:32132140-32158164:-1	28.23	24.72	30.19	39.78	46.33	48.68	28.67	38.85	31.16	47.86	51.52	55.2	48.2283	30.3033	0.628331
Tnfrsf21	ENSRNOG00000011517	ENSRNOT00000015918.5	1	1	0	TNF receptor superfamily member 21	9:20546159-20621051:-1	0.69	0.41	1.2	1	1.38	1.14	0.59	0.82	0.65	1.3	1.01	1.1	1.155	0.726667	0.629149
Atp5g3	114630	XM_006234393, XM_006234394	2	0	2	ATP synthase, H+ transporting, mitochondrial Fo complex, subunit C3 (subunit 9)	3:60811218-60813872:-1	0	0	0	0	0	0.02	21.45	65.49	104.64	79.33	53.18	171.94	50.745	31.93	0.629225
Sybu	ENSRNOG00000004200	ENSRNOT00000005584.8, XM_006241616, XM_006241617, XM_017595230	4	1	3	syntabulin	7:83600614-83665125:-1	4.54	3.62	5.56	4.4	8.72	7.07	1.63	9.05	11.37	13.77	13.05	9.83	9.47333	5.96167	0.62931
AABR07040936.1	ENSRNOG00000050265	ENSRNOT00000072094.1	1	1	0	no description available	X:115208863-115222228:1	1.1	2.11	1.89	3.82	1.56	3.23	1.46	0.76	0.88	1.64	0.75	2.03	2.17167	1.36667	0.629317
Daam1	ENSRNOG00000004345	ENSRNOT00000005846.4, XM_006240211, XM_006240212	3	1	2	dishevelled associated activator of morphogenesis 1	6:94636222-94739026:1	4.84	5.03	8.48	8.97	10.67	11.81	6.25	8.2	7.64	10.96	11.02	10.83	10.71	6.74	0.629318
Plac8	ENSRNOG00000002217	ENSRNOT00000003012.6, NM_001108353	2	1	1	placenta associated 8	14:10692799-10714556:1	18.02	16.36	24.94	20.88	34.04	20.61	20	28.8	20.97	68.62	36.11	24.85	34.185	21.515	0.62937
Donson	ENSRNOG00000002012	ENSRNOT00000061304.3, NM_001008287, XM_006248047, XM_006248048, XM_017597939, XM_017597940	6	1	5	downstream neighbor of SON	11:31837837-31847490:-1	1.02	1.44	2.82	0.93	2.58	2.98	1.96	1.78	0.44	2.81	2.31	3.42	2.505	1.57667	0.629408
Cd160	ENSRNOG00000000097	ENSRNOT00000000109.6, ENSRNOT00000073913.2, XM_008761348	3	2	1	CD160 molecule	2:198933681-198965380:-1	0.31	0.23	0	0	0	0.19	0	0	0.53	0	1.06	0.45	0.283333	0.178333	0.629412
LOC691414	691414	XM_017596692, XM_017596693, XM_017596694, XM_017596695, XM_017596696, XM_017596697, XM_017596698, XM_017596700, XM_017596701	9	0	9	hypothetical protein LOC691414	9:8376455-8378830:1	1.03	0.58	0.89	0.63	1.72	1.98	0.46	0.93	0.73	1.14	1.34	0.53	1.22333	0.77	0.629428
Clic1	ENSRNOG00000029682	ENSRNOT00000068435.3, XM_008772745	2	1	1	chloride intracellular channel 1	20:5040319-5049166:1	7.97	6.56	15.75	12.12	18.39	17.79	8.67	17.14	15.5	24.57	20.49	20.34	18.95	11.9317	0.629639
Ngf	ENSRNOG00000016571	ENSRNOT00000022200.6, ENSRNOT00000078376.1, XM_006233052, XM_006233053	4	2	2	nerve growth factor	2:204886547-204939523:1	1.28	1.22	0.92	1.77	1.59	2.51	0.78	2.05	0.59	1.76	1.45	1.78	1.81	1.14	0.629834
Cmtm6	ENSRNOG00000010951	ENSRNOT00000014585.7, NM_001007802	2	1	1	CKLF-like MARVEL transmembrane domain containing 6	8:122789443-122807560:1	9.27	9.37	10.01	17.11	16.67	15.49	7.32	14.4	13.34	18.6	19.15	14.12	16.8567	10.6183	0.629919
[truncated: 12,632 more rows]

## Sheet: TABLE S1B
Gene_name	Description	Log2 fold change	Fold change	FDR	P value	AveExpr
Thrsp	thyroid hormone responsive	5.13021	35.0226	0.00449992	0.000116237	5.37889
[truncated: 2,759 more rows]

## Sheet: TABLE S1C
Name	Description	Coordinates	MCL_1.7_6
[truncated: 6,014 more rows]

[truncated: 2 more sheets: TABLE S1D, TABLE S1E]
